# Supplementary material for: Experimental evolution partially restores functionality of bacterial chemotaxis network with reduced number of components
Source: PLoS Genet. 2025 Jul 10;21(7):e1011784. doi: 10.1371/journal.pgen.1011784 (PMC12270135; doi:10.1371/journal.pgen.1011784)
Supplement: S1 Data — (XLSX) [file pgen.1011784.s016.xlsx]

## Sheet: B1-R4
Supplementary Dataset 1: All genomic mutations identified in evolved strains
	Mutations identified in B1-B4, Z1-Z4 and R1-R4 lines
position	mutation	B1	B2	B3	B4	Z1	Z2	Z3	Z4	R1	R2	R3	R4	annotation	gene	description
Predicted mutations
224700	C→G					1								noncoding (930/1542 nt)	rrsH →	16S ribosomal RNA
458383	IS1 (–) +9 bp					1	1							coding (958‑966/1275 nt)	clpX →	ATP‑dependent Clp protease ATP‑binding subunit ClpX
669197	IS1 (+) +8 bp												1	intergenic (‑161/+92)	rsfS ← / ← cobC	ribosomal silencing factor RsfS/putative adenosylcobalamin phosphatase/alpha‑ribazole phosphatase
731374	2 bp→AT							1						coding (1792‑1793/4194 nt)	rhsC →	rhs element protein RhsC
914136	G→A											1		P241L (CCT→CTT)	lysO ←	L‑lysine exporter
962251	G→A		1											R86H (CGT→CAT)	rpsA →	30S ribosomal subunit protein S1
1112250	T→G							1						V463G (GTC→GGC)	opgH →	osmoregulated periplasmic glucans (OPGs) biosynthesis protein H
1333389	T→A							1						L781Q (CTG→CAG)	topA →	DNA topoisomerase 1
1349459	C→T			1										E217K (GAG→AAG)	yciW ←	putative oxidoreductase
1370360	IS1 (+) +9 bp										1			coding (145‑153/1680 nt)	ycjM →	glucosylglycerate phosphorylase
1505321	IS1 (–) +9 bp			1										coding (752‑760/1176 nt)	ydcO ←	putative transport protein YdcO
1560913	A→G									1				I6T (ATT→ACT)	ddpB ←	putative D,D‑dipeptide ABC transporter membrane subunit DdpB
1888861	IS5 (–) +4 bp	1												coding (883‑886/1686 nt)	fadD ←	long‑chain‑fatty‑acid‑‑CoA ligase
1889575	Δ76 bp				1									coding (97‑172/1686 nt)	fadD ←	long‑chain‑fatty‑acid‑‑CoA ligase
1966427	T→A									1				Q204L (CAG→CTG)	cheZ ←	chemotaxis protein CheZ
1967733	G→C										1			R257G (CGG→GGG)	cheB ←	protein‑glutamate methylesterase/protein glutamine deamidase
1968279	G→A									1				R75C (CGT→TGT)	cheB ←	protein‑glutamate methylesterase/protein glutamine deamidase
1968289	T→G												1	L71F (TTA→TTC)	cheB ←	protein‑glutamate methylesterase/protein glutamine deamidase
1969702	G→A			1										S428L (TCG→TTG)	tap ←	methyl‑accepting chemotaxis protein Tap
1971201	Δ6 bp				1									coding (1486‑1491/1662 nt)	tar ←	methyl‑accepting chemotaxis protein Tar
1971461	C→T		1											A411T (GCG→ACG)	tar ←	methyl‑accepting chemotaxis protein Tar
1972196	C→G											1		A166P (GCT→CCT)	tar ←	methyl‑accepting chemotaxis protein Tar
1972229	G→A					1	1							Q155* (CAG→TAG)	tar ←	methyl‑accepting chemotaxis protein Tar
1972607	(A)7→6							1	1					coding (85/1662 nt)	tar ←	methyl‑accepting chemotaxis protein Tar
1972941	(GCGCCCAGT)1→2		1											coding (399/504 nt)	cheW ←	chemotaxis protein CheW
1973897	G→C						1							D379E (GAC→GAG)	cheA ←	chemotaxis protein CheA
1973955	G→A							1						P360L (CCT→CTT)	cheA ←	chemotaxis protein CheA
1974369	T→G	1												E222A (GAA→GCA)	cheA ←	chemotaxis protein CheA
1975033	T→C								1					M1M (ATG→GTG) †	cheA ←	chemotaxis protein CheA
1975050	A→C					1								intergenic (‑17/+279)	cheA ← / ← motB	chemotaxis protein CheA/motility protein B
1977136	G→A												1	L2F (CTT→TTT)	motA ←	motility protein A
2014786	G→A										1			G520R (GGG→AGG)	fliF →	flagellar basal‑body MS‑ring and collar protein
2015219	G→C											1		E114Q (GAG→CAG)	fliG →	flagellar motor switch protein FliG
2016793	G→A												1	M80I (ATG→ATA)	fliI →	flagellum‑specific ATP synthase FliI
2017087	G→A									1				M178I (ATG→ATA)	fliI →	flagellum‑specific ATP synthase FliI
2020670	C→T											1		P195L (CCG→CTG)	fliM →	flagellar motor switch protein FliM
2021430	G→T			1										A115S (GCC→TCC)	fliN →	flagellar motor switch protein FliN
2736758	T→C							1						Y205H (TAC→CAC)	bamD →	outer membrane protein assembly factor BamD
3213111	(CACCCGTGGTAAGGAGCAAGGCTATCT)1→2							1						coding (65/1842 nt)	rpoD →	RNA polymerase, sigma 70 (sigma D) factor
3293034	G→A										1			P101L (CCT→CTT)	rsmI ←	16S rRNA 2'‑O‑ribose C1402 methyltransferase
3373139	Δ4,084 bp											1			[nanA]–[sspA]	[nanA], nanR, dcuD, sspB, [sspA]
3377405	(ACCGAACGTTTGTT)1→2									1				coding (16/639 nt)	sspA ←	stringent starvation protein A
3582257	Δ1,171 bp									1	1	1		IS1‑mediated	[yhhZ]–[yrhA]	[yhhZ], [yrhA]
3916888	A→C					1								L163R (CTC→CGC)	atpD ←	ATP synthase F1 complex subunit beta
3918993	C→G	1												D289H (GAC→CAC)	atpA ←	ATP synthase F1 complex subunit alpha
3920154	+C				1									coding (250/534 nt)	atpH ←	ATP synthase F1 complex subunit delta
3922504	IS5 (–) +4 bp			1										intergenic (‑64/+550)	atpI ← / ← rsmG	ATP synthase accessory factor AtpI/16S rRNA m(7)G527 methyltransferase
3922504	IS5 (+) +4 bp								1					intergenic (‑64/+550)	atpI ← / ← rsmG	ATP synthase accessory factor AtpI/16S rRNA m(7)G527 methyltransferase
3922507	IS1 (+) +8 bp										1			intergenic (‑67/+543)	atpI ← / ← rsmG	ATP synthase accessory factor AtpI/16S rRNA m(7)G527 methyltransferase
3922571	IS1 (–) +8 bp		1											intergenic (‑131/+479)	atpI ← / ← rsmG	ATP synthase accessory factor AtpI/16S rRNA m(7)G527 methyltransferase
4161175	IS1 (–) +9 bp												1	coding (109‑117/705 nt)	fabR →	DNA‑binding transcriptional repressor FabR
4556525	2 bp→CA	1												intergenic (‑205/‑48)	yjiC ← / → ytiC	uncharacterized protein YjiC/protein YtiC
4591816	A→G											1		N54D (AAT→GAT)	tsr →	methyl‑accepting chemotaxis protein Tsr
4591936	G→A				1									A94T (GCC→ACC)	tsr →	methyl‑accepting chemotaxis protein Tsr
4592402	T→C										1			M249T (ATG→ACG)	tsr →	methyl‑accepting chemotaxis protein Tsr
4592443	C→A												1	L263M (CTG→ATG)	tsr →	methyl‑accepting chemotaxis protein Tsr
4592570	C→T									1				T305M (ACG→ATG)	tsr →	methyl‑accepting chemotaxis protein Tsr
4592967	C→A	1												S437R (AGC→AGA)	tsr →	methyl‑accepting chemotaxis protein Tsr

## Sheet: R5-R8
Supplementary Dataset 1: All genomic mutations identified in evolved strains
	Mutations identified in R5-R8 lines
position	mutation	R5	R6	R7	R8	annotation	gene	description
Predicted mutations
687007	Δ844 bp	1				IS5‑mediated	[gltI]	[gltI]
770940	IS5 (–) +4 bp	1				intergenic (+329/‑515)	mngB → / → cydA	alpha‑mannosidase/cytochrome bd‑I ubiquinol oxidase subunit I
1110548	C→A			1		T405K (ACG→AAG)	opgG →	osmoregulated periplasmic glucans (OPGs) biosynthesis protein G
1738610	Δ20 bp					coding (767‑786/1026 nt)	purR →	DNA‑binding transcriptional repressor PurR
1932745	C→G		1			W4C (TGG→TGC)	eda ←	KHG/KDPG aldolase
1934242	(TCCAT)2→1			1		coding (359‑363/1812 nt)	edd ←	phosphogluconate dehydratase
1934558	G→T	1				S16* (TCG→TAG)	edd ←	phosphogluconate dehydratase
1966847	T→A		1			Q64L (CAG→CTG)	cheZ ←	chemotaxis protein CheZ
1967565	C→A	1				G313C (GGC→TGC)	cheB ←	protein‑glutamate methylesterase/protein glutamine deamidase
1968113	G→A				1	A130V (GCA→GTA)	cheB ←	protein‑glutamate methylesterase/protein glutamine deamidase
1968480	A→G		1			S8P (TCT→CCT)	cheB ←	protein‑glutamate methylesterase/protein glutamine deamidase
1971186	Δ1 bp				1	coding (1506/1662 nt)	tar ←	methyl‑accepting chemotaxis protein Tar
1971395	C→T			1		V433I (GTC→ATC)	tar ←	methyl‑accepting chemotaxis protein Tar
1979337	IS5 (–) +4 bp		1		1	intergenic (‑122/‑413)	insA5 ← / → uspC	IS1 protein InsA/universal stress protein C
2015372	G→A				1	G165S (GGC→AGC)	fliG →	flagellar motor switch protein FliG
2015373	G→C	1				G165A (GGC→GCC)	fliG →	flagellar motor switch protein FliG
2016678	C→T				1	T42I (ACC→ATC)	fliI →	flagellum‑specific ATP synthase FliI
2017143	G→A			1		R197H (CGT→CAT)	fliI →	flagellum‑specific ATP synthase FliI
2020378	G→C			1		V98L (GTG→CTG)	fliM →	flagellar motor switch protein FliM
2382523	IS1 (–) +9 bp			1			[rbn]	[rbn]
2624766	IS1 (+) +9 bp			1		coding (1723‑1731/2067 nt)	ppk →	polyphosphate kinase
3164734	C→A		1			A414S (GCG→TCG)	parC ←	DNA topoisomerase IV subunit A
3376992	IS1 (–) +8 bp	1				coding (422‑429/639 nt)	sspA ←	stringent starvation protein A
3547266	IS1 (–) +9 bp				1	coding (708‑716/1317 nt)	gntT →	high‑affinity gluconate transporter
4426504	C→T		1			Q133* (CAG→TAG)	rplI →	50S ribosomal subunit protein L9
4592251	G→A				1	V199M (GTG→ATG)	tsr →	methyl‑accepting chemotaxis protein Tsr
4592933	G→A		1			G426E (GGG→GAG)	tsr →	methyl‑accepting chemotaxis protein Tsr
4592978	C→A	1				T441K (ACA→AAA)	tsr →	methyl‑accepting chemotaxis protein Tsr
