# Supplementary material for: Experimental evolution partially restores functionality of bacterial chemotaxis network with reduced number of components
Source: PLoS Genet. 2025 Jul 10;21(7):e1011784. doi: 10.1371/journal.pgen.1011784 (PMC12270135; doi:10.1371/journal.pgen.1011784)
Supplement: S1 File — (ZIP) [file pgen.1011784.s017.zip]

Archive with 16 entries (15 files):
- Source_Data/
- Source_Data/Source_data_Fig7.xlsx
- Source_Data/Source_data_Fig6.xlsx
- Source_Data/Source_data_FigS6.xlsx
- Source_Data/Source_data_Fig1.xlsx
- Source_Data/Source_data_FigS4.xlsx
- Source_Data/Source_data_Fig3.xlsx
- Source_Data/Source_data_FigS8.xlsx
- Source_Data/Source_data_FigS9.xlsx
- Source_Data/Source_data_Fig2.xlsx
- Source_Data/Source_data_FigS10.xlsx
- Source_Data/Source_data_FigS5.xlsx
- Source_Data/Source_data_Fig5.xlsx
- Source_Data/Source_data_FigS2.xlsx
- Source_Data/Source_data_FigS3.xlsx
- Source_Data/Source_data_Fig4.xlsx
