# Supplementary material for: Experimental evolution partially restores functionality of bacterial chemotaxis network with reduced number of components
Source: PLoS Genet. 2025 Jul 10;21(7):e1011784. doi: 10.1371/journal.pgen.1011784 (PMC12270135; doi:10.1371/journal.pgen.1011784)
Supplement: S1 File — (ZIP) [file pgen.1011784.s017.zip › Source_Data/Source_data_Fig7.xlsx]

## Sheet: Fig7B
Experiments +Glc			Heterogeneous Model +Glc			Homogeneous Model +Glc
c (µM)	mean Tumbling Bias		c (µM)	mean Tumbling Bias		c (µM)	mean Tumbling Bias
0	0.266898		0.1	0.289969		0.1	0.269596
50	0.142734		0.125893	0.289788		0.125893	0.269473
500	0.044934		0.158489	0.289562		0.158489	0.269318
			0.199526	0.289277		0.199526	0.269123
			0.251189	0.288921		0.251189	0.268879
			0.316228	0.288476		0.316228	0.268572
			0.398107	0.287921		0.398107	0.268186
			0.501187	0.28723		0.501187	0.267702
			0.630957	0.286371		0.630957	0.267097
			0.794328	0.285309		0.794328	0.266338
			1	0.283999		1	0.265391
			1.25893	0.282388		1.25893	0.264209
			1.58489	0.280418		1.58489	0.262739
			1.99526	0.278018		1.99526	0.260915
			2.51189	0.27511		2.51189	0.258661
			3.16228	0.271611		3.16228	0.255887
			3.98107	0.267431		3.98107	0.252491
			5.01187	0.262481		5.01187	0.248362
			6.30957	0.256675		6.30957	0.243383
			7.94328	0.249941		7.94328	0.237435
			10	0.242222		10	0.230408
			12.5893	0.233484		12.5893	0.222219
			15.8489	0.223722		15.8489	0.212816
			19.9526	0.212957		19.9526	0.202206
			25.1189	0.201247		25.1189	0.190458
			31.6228	0.188682		31.6228	0.177716
			39.8107	0.175392		39.8107	0.164196
			50.1187	0.161541		50.1187	0.150171
			63.0957	0.147322		63.0957	0.135953
			79.4328	0.132944		79.4328	0.12186
			100	0.118629		100	0.108194
			125.893	0.104598		125.893	0.0952091
			158.489	0.0910678		158.489	0.0831032
			199.526	0.078243		199.526	0.0720078
			251.189	0.0663011		251.189	0.0619918
			316.228	0.0553833		316.228	0.0530694
			398.107	0.0455865		398.107	0.0452118
			501.187	0.0369588		501.187	0.0383593
			630.957	0.0294994		630.957	0.0324326
			794.328	0.023165		794.328	0.027342
			1000	0.0178811		1000	0.0229948

## Sheet: Fig7C
Experiments +Glc MeAsp=0			Experiments +Glc MeAsp=50			Experiments +Glc MeAsp=500			Model +Glc MeAsp=0			Model +Glc MeAsp=50			Model +Glc MeAsp=500
bin	probability		bin	probability		bin	probability		bin	probability		bin	probability		bin	probability
0.01	4.90838		0.01	15.4128		0.01	27.416		0.01	1.33282		0.01	9.4453		0.01	34.6995
0.03	1.463		0.03	4.19457		0.03	8.80174		0.03	1.27119		0.03	3.72111		0.03	3.65177
0.05	1.58971		0.05	2.91514		0.05	4.12504		0.05	1.2943		0.05	3.00462		0.05	2.21109
0.07	1.76324		0.07	2.52694		0.07	2.21204		0.07	1.44068		0.07	2.73498		0.07	1.82589
0.09	1.51189		0.09	2.13103		0.09	1.34677		0.09	1.42527		0.09	2.52696		0.09	1.22496
0.11	1.38771		0.11	1.99383		0.11	0.753111		0.11	1.54854		0.11	2.4037		0.11	1.03236
0.13	1.67932		0.13	1.46334		0.13	0.678748		0.13	1.49461		0.13	2.10324		0.13	0.909091
0.15	1.6535		0.15	1.46846		0.15	0.616357		0.15	1.62558		0.15	2.01079		0.15	0.585516
0.17	1.60754		0.17	1.42315		0.17	0.569178		0.17	1.69492		0.17	2.17257		0.17	0.570108
0.19	1.60274		0.19	1.27696		0.19	0.362042		0.19	1.77966		0.19	2.04931		0.19	0.508475
0.21	1.59385		0.21	1.27278		0.21	0.285926		0.21	1.90293		0.21	1.71803		0.21	0.469954
0.23	1.70549		0.23	1.46248		0.23	0.305475		0.23	1.83359		0.23	1.84129		0.23	0.392912
0.25	1.54456		0.25	1.18811		0.25	0.215782		0.25	2.14946		0.25	1.78737		0.25	0.3698
0.27	1.71259		0.27	1.1294		0.27	0.352714		0.27	2.29584		0.27	1.69492		0.27	0.269646
0.29	1.63104		0.29	0.903854		0.29	0.209602		0.29	2.20339		0.29	1.57165		0.29	0.27735
0.31	1.60187		0.31	0.970233		0.31	0.220981		0.31	2.31125		0.31	1.27889		0.31	0.208012
0.33	1.85596		0.33	1.00643		0.33	0.160195		0.33	2.34977		0.33	1.32512		0.33	0.169492
0.35	1.93596		0.35	0.745996		0.35	0.158353		0.35	2.15716		0.35	1.06317		0.35	0.192604
0.37	1.94629		0.37	0.720161		0.37	0.126563		0.37	2.39599		0.37	1.03236		0.37	0.100154
0.39	1.97619		0.39	0.820912		0.39	0.11768		0.39	2.16487		0.39	0.916795		0.39	0.0616333
0.41	1.79203		0.41	0.629481		0.41	0.192459		0.41	1.99538		0.41	0.839753		0.41	0.0693374
0.43	1.6851		0.43	0.586987		0.43	0.0667577		0.43	2.24961		0.43	0.708783		0.43	0.046225
0.45	1.60973		0.45	0.591112		0.45	0.213791		0.45	1.74884		0.45	0.631741		0.45	0.0616333
0.47	1.46743		0.47	0.455412		0.47	0.0681838		0.47	1.72573		0.47	0.40832		0.47	0.00770416
0.49	1.30814		0.49	0.379025		0.49	0.0301553		0.49	1.24807		0.49	0.346687		0.49	0.0385208
0.51	1.15554		0.51	0.414965		0.51	0.141834		0.51	1.41757		0.51	0.231125		0.51	0.0154083
0.53	0.937066		0.53	0.461615		0.53	0.0492587		0.53	1.1171		0.53	0.161787		0.53	0
0.55	0.889902		0.55	0.306475		0.55	0.0308684		0.55	0.731895		0.55	0.107858		0.55	0.0231125
0.57	0.73127		0.57	0.230216		0.57	0.0373154		0.57	0.485362		0.57	0.046225		0.57	0.00770416
0.59	0.800607		0.59	0.237378		0.59	0.0679461		0.59	0.223421		0.59	0.046225
0.61	0.396292		0.61	0.19239		0.61	0.0051992		0.61	0.177196		0.61	0.0231125
0.63	0.315969		0.63	0.284541		0.63	0.0185686		0.63	0.107858		0.63	0.0385208
0.65	0.124725		0.65	0.0449561		0.65	0.0311061		0.65	0.046225		0.65	0.00770416
0.67	0.0601052		0.67	0.115556		0.67	0.0101904		0.67	0.046225
0.69	0.0220865		0.69	0.0165308		0.69	0.00207968		0.69	0.00770416
0.71	0.0209362		0.71	0.0267306
0.73	0.00632686
0.75	0.00592424
0.77	0
0.79	0

## Sheet: Fig7D
	Homogeneous, no adapt.			Homogeneous, adapt.			Heterogeneous, no adapt.			Heterogeneous, adapt.
Gradient	MEAN	SEM		MEAN	SEM		MEAN	SEM		MEAN	SEM
0 - 0	0.0010214	0.0061296		0.0047992	0.0055925		-0.0017632	0.010385		-0.0014169	0.0082448
0 - 100	0.030728	0.0073144		0.03209	0.0075827		0.09361	0.011926		0.090784	0.012242
0 - 1000	0.18546	0.015501		0.17609	0.013426		0.30837	0.019242		0.28666	0.019218
