# Supplementary material for: Experimental evolution partially restores functionality of bacterial chemotaxis network with reduced number of components
Source: PLoS Genet. 2025 Jul 10;21(7):e1011784. doi: 10.1371/journal.pgen.1011784 (PMC12270135; doi:10.1371/journal.pgen.1011784)
Supplement: S1 File — (ZIP) [file pgen.1011784.s017.zip › Source_Data/Source_data_Fig6.xlsx]

## Sheet: Fig6A
WT
Time (s)	Normalized YFP/CFP ratio
0	1
1	1.00022
2	0.997724
3	0.999104
4	0.994669
5	0.99774
6	1.00949
7	0.997229
8	0.995326
9	1.00424
10	1.00404
11	1.00277
12	0.998484
13	1.00202
14	0.998854
15	1.00109
16	1.00133
17	0.995848
18	1.00383
19	1.00241
20	1.00369
21	0.999662
22	0.998451
23	1.00263
24	0.998803
25	1.00199
26	1.00316
27	1.00572
28	1.00373
29	1
30	1.00226
31	1.00016
32	1.00155
33	1.00113
34	0.99941
35	1.00609
36	0.999763
37	1.00376
38	1.00134
39	1.00307
40	1.00151
41	1.00144
42	1.00031
43	1.00141
44	0.996883
45	1.00237
46	1.00369
47	0.998521
48	1.00081
49	1.00318
50	1.00398
51	0.997946
52	0.996867
53	0.995799
54	0.990789
55	0.98979
56	0.985105
57	0.979281
58	0.978326
59	0.978941
60	0.97558
61	0.979589
62	0.978774
63	0.97776
64	0.976936
65	0.975877
66	0.979902
67	0.978712
68	0.976191
69	0.974012
70	0.976342
71	0.973756
72	0.977146
73	0.973986
74	0.977677
75	0.978436
76	0.972556
77	0.97333
78	0.973023
79	0.979615
80	0.975737
81	0.973551
82	0.97771
83	0.974109
84	0.975724
85	0.975871
86	0.974994
87	0.972343
88	0.970153
89	0.972471
90	0.975516
91	0.974912
92	0.972726
93	0.972114
94	0.973748
95	0.976169
96	0.973912
97	0.975499
98	0.972442
99	0.972028
100	0.973821
101	0.971203
102	0.977726
103	0.975193
104	0.971326
105	0.974048
106	0.968702
107	0.972514
108	0.973042
109	0.97465
110	0.971062
111	0.977803
112	0.975459
113	0.972846
114	0.97328
115	0.974423
116	0.969951
117	0.971586
118	0.969763
119	0.975614
120	0.979644
121	0.971796
122	0.977537
123	0.96723
124	0.975758
125	0.970628
126	0.973501
127	0.977226
128	0.974014
129	0.976707
130	0.971749
131	0.973337
132	0.974525
133	0.976259
134	0.971015
135	0.968205
136	0.976234
137	0.979197
138	0.975724
139	0.9796
140	0.973231
141	0.97352
142	0.97979
143	0.982965
144	0.975209
145	0.980951
146	0.98175
147	0.977537
148	0.977777
149	0.978719
150	0.977423
151	0.976201
152	0.977765
153	0.979677
154	0.979165
155	0.976534
156	0.981109
157	0.978355
158	0.98449
159	0.981249
160	0.983273
161	0.982082
162	0.986079
163	0.985011
164	0.983535
165	0.986013
166	0.98172
167	0.984327
168	0.985632
169	0.982363
170	0.98406
171	0.980795
172	0.986823
173	0.98462
174	0.989548
175	0.992076
176	0.988904
177	0.983755
178	0.986461
179	0.984936
180	0.989282
181	0.987377
182	0.988314
183	0.982801
184	0.980268
185	0.988998
186	0.987843
187	0.989492
188	0.991626
189	0.987468
190	0.986264
191	0.991093
192	0.992306
193	0.983974
194	0.988112
195	0.990452
196	0.991165
197	0.988654
198	0.989532
199	0.988871
200	0.995514
201	0.994807
202	0.986428
203	0.984364
204	0.997534
205	0.994376
206	0.989293
207	0.988825
208	0.986553
209	0.991366
210	0.989101
211	0.990884
212	0.994825
213	0.992501
214	0.988142
215	0.99495
216	0.995562
217	0.995654
218	0.992165
219	0.991653
220	0.99181
221	0.99298
222	0.992917
223	0.990856
224	0.996288
225	0.993389
226	0.998028
227	0.991783
228	0.992203
229	0.993851
230	0.993694
231	0.992052
232	0.992139
233	0.991122
234	0.990835
235	0.992364
236	0.99831
237	0.993165
238	0.994181
239	0.990978
240	0.995464
241	0.9938
242	1.00099
243	0.994962
244	0.993047
245	0.993986
246	0.991075
247	0.996749
248	0.99659
249	0.997581
250	0.996286
251	0.997629
252	0.995937
253	0.993278
254	0.996634
255	0.997365
256	0.993891
257	0.990859
258	0.99434
259	0.995064
260	0.995792
261	0.999985
262	0.995205
263	0.99032
264	0.995412
265	0.99835
266	0.995593
267	0.995281
268	0.994232
269	0.995344
270	0.995139
271	0.997028
272	0.9958
273	0.989394
274	0.998238
275	0.996648
276	0.992014
277	0.99676
278	0.997325
279	0.993907
280	0.99872
281	0.991893
282	0.999963
283	0.995723
284	0.994625
285	0.997079
286	0.996321
287	0.992097
288	0.995582
289	0.997485
290	0.99656
291	0.998487
292	0.996126
293	1.00265
294	0.994337
295	0.995891
296	0.992059
297	0.995796
298	0.998628
299	0.998287
300	1.00301
301	0.998672
302	0.997089
303	0.992947
304	0.997146
305	0.994918
306	0.999528
307	0.998805
308	0.997269
309	0.997639
310	0.995782
311	1.00124
312	0.997525
313	0.994546
314	0.994896
315	0.999915
316	0.994244
317	0.997605
318	0.993914
319	0.999396
320	0.998165
321	0.997507
322	0.997589
323	0.992664
324	0.998375
325	0.992881
326	0.998804
327	0.994289
328	0.99244
329	0.994843
330	0.995676
331	0.994068
332	0.996476
333	0.994652
334	1.00159
335	0.995753
336	0.995982
337	0.996695
338	0.99662
339	0.996617
340	0.993887
341	0.997356
342	1.00179
343	0.997904
344	1.00399
345	0.997951
346	0.996427
347	0.999863
348	0.999632
349	0.994848
350	0.997204
351	0.997087
352	0.999934
353	0.997075
354	1.00083
355	1.00045
356	1.00119
357	0.99808
358	0.995173
359	0.995528
360	0.997829
361	0.997322
362	0.995514
363	0.994281
364	1.00012
365	0.999193
366	0.998268
367	0.996611
368	0.996905
369	0.998067
370	1.00266
371	1.01017
372	1.01032
373	1.00838
374	1.02003
375	1.01815
376	1.01895
377	1.02144
378	1.02253
379	1.0235
380	1.02456
381	1.02433
382	1.02991
383	1.02881
384	1.03212
385	1.02886
386	1.02541
387	1.03353
388	1.03442
389	1.03077
390	1.03309
391	1.03335
392	1.03422
393	1.04066
394	1.03373
395	1.03564
396	1.02975
397	1.02818
398	1.02997
399	1.02614
400	1.02853
401	1.03232
402	1.02705
403	1.03014
404	1.02962
405	1.02933
406	1.02693
407	1.02428
408	1.02397
409	1.02093
410	1.02231
411	1.02046
412	1.02402
413	1.01729
414	1.02443
415	1.02402
416	1.01879
417	1.01342
418	1.02357
419	1.01821
420	1.01037
421	1.01567
422	1.02184
423	1.01342
424	1.0148
425	1.01316
426	1.01208
427	1.01709
428	1.01249
429	1.00888
430	1.01569
431	1.00992
432	1.01503
433	1.00555
434	1.01331
435	1.00689
436	1.00935
437	1.00916
438	1.00502
439	1.00914
440	1.00794
441	1.00865
442	1.0116
443	1.00696
444	1.00545
445	1.00835
446	1.00873
447	1.00338
448	1.00986
449	1.00582
450	1.00461
451	1.00788
452	1.00916
453	1.01072
454	1.00242
455	1.0076
456	1.00579
457	1.0041
458	1.00467
459	1.00664
460	1.00551
461	1.01198
462	0.998678
463	1.00495
464	1.00985
465	1.00552
466	1.00609
467	1.00488
468	1.00626
469	1.00799
470	1.00656
471	1.00409
472	1.00683
473	1.00234
474	1.0086
475	1.00039
476	1.00342
477	1.00138
478	1.00293
479	1.00178
480	1.00096
481	1.0025
482	1.00237
483	1.00177
484	1.00955
485	1.0022
486	1.006
487	1.00518
488	0.998688
489	1.00162
490	0.998352
491	1.00423
492	0.999632
493	1.00539
494	1.0007
495	1.00599
496	1.00033
497	1.00235
498	1.00369
499	1.00257
500	1.00094
501	1.00514
502	0.999755
503	1.00044
504	0.994254
505	1.00365
506	1.0014
507	0.996976
508	1.00023
509	1.00182
510	1.00256
511	0.998812
512	1.00576
513	1.00119
514	1.00451
515	1.00512
516	0.999887
517	0.999657
518	1.00137
519	0.999125
520	1.00413
521	1.0016
522	1.00659
523	1.00138
524	0.998157
525	1.00732
526	1.00082
527	1.00316
528	1.00836
529	1.00678
530	1.00446
531	1.00359
532	0.9963
533	1.00639
534	1.00035
535	1.00464
536	0.997768
537	1.00049
538	1.00036
539	0.996734
540	1.00316
541	1.00176
542	1.00434
543	1.00214
544	1.00211

## Sheet: Fig6B
R1
Time (s)	Normalized YFP/CFP ratio
0	1
1	0.998866
2	0.998656
3	0.99866
4	1.00041
5	1.00036
6	0.999146
7	1.00025
8	1.00403
9	0.995312
10	1.0024
11	1.00232
12	1.00088
13	1.00049
14	0.996487
15	1.00047
16	0.998539
17	0.997532
18	0.999712
19	0.999587
20	0.997752
21	0.996293
22	1.00254
23	0.999215
24	1.00003
25	1.00127
26	1.00103
27	1.00026
28	1.00072
29	1.00147
30	1.0025
31	1.00348
32	1.00012
33	1.00292
34	1.00035
35	1.00129
36	0.998224
37	1.00385
38	0.995743
39	0.999747
40	0.999432
41	1.00382
42	1.00189
43	1.00224
44	1.0009
45	1.00254
46	0.997984
47	0.996492
48	1.00266
49	0.997731
50	0.997997
51	1.00081
52	1.00186
53	0.999144
54	0.999318
55	0.997338
56	1.00265
57	0.999698
58	1.00065
59	1.00198
60	0.99967
61	0.996786
62	1.00265
63	1.00015
64	1.00051
65	1.00305
66	1.00048
67	0.998349
68	1.00001
69	1.00139
70	1.00373
71	1.00132
72	1.00202
73	1.00348
74	1.00093
75	1.00072
76	1.00023
77	1.00205
78	1.00245
79	0.998063
80	1.00049
81	1.00164
82	1.00517
83	1.00264
84	1.00033
85	1.00055
86	1.00045
87	1.00181
88	1.00082
89	1.00365
90	1.00266
91	1.00501
92	1.00266
93	1.00084
94	1.00252
95	1.00352
96	1.00384
97	0.99956
98	0.996371
99	1.00048
100	1.00116
101	0.997628
102	1.00302
103	1.0007
104	1.0003
105	1.00359
106	1.00121
107	1.00098
108	0.999327
109	1.00085
110	0.999906
111	1.00103
112	1.00266
113	1.00229
114	0.999337
115	0.998219
116	0.996655
117	0.999479
118	1.00191
119	0.997704
120	0.998198
121	0.995742
122	0.996656
123	0.998538
124	0.991933
125	0.992744
126	0.990755
127	0.98744
128	0.991406
129	0.992147
130	0.987994
131	0.989871
132	0.991927
133	0.987241
134	0.989107
135	0.987564
136	0.986988
137	0.989774
138	0.9866
139	0.990153
140	0.987205
141	0.985418
142	0.987663
143	0.988955
144	0.982922
145	0.984839
146	0.983873
147	0.985291
148	0.982852
149	0.984012
150	0.983736
151	0.984464
152	0.984073
153	0.987412
154	0.982001
155	0.980883
156	0.985482
157	0.987135
158	0.983461
159	0.985062
160	0.98362
161	0.983572
162	0.985737
163	0.983045
164	0.98369
165	0.986082
166	0.981327
167	0.982681
168	0.98236
169	0.982511
170	0.982105
171	0.979965
172	0.987553
173	0.982486
174	0.985605
175	0.983706
176	0.985052
177	0.982342
178	0.983026
179	0.985309
180	0.98081
181	0.984311
182	0.984995
183	0.983105
184	0.98361
185	0.983926
186	0.986311
187	0.982872
188	0.983168
189	0.981055
190	0.983531
191	0.984246
192	0.980506
193	0.984786
194	0.985329
195	0.987241
196	0.98532
197	0.983684
198	0.98369
199	0.979539
200	0.982138
201	0.985747
202	0.979042
203	0.985235
204	0.984738
205	0.984596
206	0.986292
207	0.986799
208	0.983005
209	0.983402
210	0.981256
211	0.978907
212	0.983834
213	0.983926
214	0.987935
215	0.983037
216	0.985196
217	0.985103
218	0.984926
219	0.98704
220	0.985322
221	0.982353
222	0.981454
223	0.983118
224	0.98575
225	0.98325
226	0.984497
227	0.985569
228	0.985006
229	0.984945
230	0.983707
231	0.986903
232	0.983898
233	0.98332
234	0.985643
235	0.981995
236	0.983962
237	0.984027
238	0.984427
239	0.983532
240	0.984337
241	0.984785
242	0.981158
243	0.984178
244	0.985338
245	0.98241
246	0.984454
247	0.985119
248	0.986598
249	0.982225
250	0.980839
251	0.983164
252	0.985013
253	0.986111
254	0.985753
255	0.982574
256	0.984137
257	0.980739
258	0.984871
259	0.981643
260	0.98641
261	0.982183
262	0.984456
263	0.982989
264	0.983846
265	0.984443
266	0.980069
267	0.987163
268	0.984932
269	0.980015
270	0.986652
271	0.983658
272	0.981768
273	0.98386
274	0.984319
275	0.980712
276	0.98174
277	0.981944
278	0.986287
279	0.984293
280	0.982651
281	0.98402
282	0.981837
283	0.982852
284	0.979962
285	0.986457
286	0.982553
287	0.980209
288	0.982351
289	0.98317
290	0.982202
291	0.983488
292	0.983399
293	0.983193
294	0.983573
295	0.982143
296	0.980453
297	0.983668
298	0.984106
299	0.983098
300	0.98257
301	0.985785
302	0.983217
303	0.978903
304	0.980356
305	0.984294
306	0.980667
307	0.981523
308	0.981259
309	0.984376
310	0.981961
311	0.981125
312	0.983927
313	0.98438
314	0.978306
315	0.983255
316	0.976695
317	0.981588
318	0.982411
319	0.983455
320	0.98163
321	0.983752
322	0.980439
323	0.983427
324	0.981754
325	0.984708
326	0.983042
327	0.983153
328	0.981666
329	0.982905
330	0.983954
331	0.982672
332	0.982665
333	0.98075
334	0.980733
335	0.982218
336	0.980418
337	0.982717
338	0.97953
339	0.983488
340	0.987699
341	0.981518
342	0.979874
343	0.983452
344	0.98378
345	0.984302
346	0.983765
347	0.983918
348	0.985061
349	0.983066
350	0.982167
351	0.982122
352	0.983571
353	0.982042
354	0.981574
355	0.983217
356	0.98412
357	0.986843
358	0.980455
359	0.980453
360	0.983978
361	0.982759
362	0.985646
363	0.984251
364	0.985522
365	0.984469
366	0.98353
367	0.985481
368	0.985803
369	0.982114
370	0.984317
371	0.980774
372	0.981975
373	0.985862
374	0.98619
375	0.981203
376	0.984125
377	0.985403
378	0.985157
379	0.986255
380	0.986288
381	0.982235
382	0.98163
383	0.987558
384	0.983447
385	0.985037
386	0.981613
387	0.982817
388	0.984171
389	0.985663
390	0.987269
391	0.983786
392	0.987308
393	0.983611
394	0.982709
395	0.985835
396	0.98429
397	0.987874
398	0.984053
399	0.982207
400	0.983348
401	0.984416
402	0.980891
403	0.985534
404	0.985163
405	0.985335
406	0.982373
407	0.98801
408	0.983232
409	0.986509
410	0.986507
411	0.981539
412	0.985416
413	0.984272
414	0.989059
415	0.985685
416	0.982377
417	0.98272
418	0.980707
419	0.985295
420	0.985705
421	0.987445
422	0.986525
423	0.982832
424	0.983026
425	0.988642
426	0.990138
427	0.984405
428	0.983157
429	0.98631
430	0.988518
431	0.983974
432	0.986763
433	0.984306
434	0.986329
435	0.987976
436	0.985275
437	0.985309
438	0.986102
439	0.987211
440	0.984411
441	0.985668
442	0.98657
443	0.981732
444	0.9824
445	0.987458
446	0.98297
447	0.982969
448	0.983234
449	0.984615
450	0.986922
451	0.983869
452	0.987141
453	0.983201
454	0.98433
455	0.985942
456	0.986956
457	0.988115
458	0.989034
459	0.984799
460	0.991912
461	0.989564
462	0.987825
463	0.994056
464	0.991971
465	0.994283
466	0.992962
467	0.992493
468	0.992667
469	0.994521
470	0.995411
471	0.995135
472	0.99256
473	0.997679
474	0.995254
475	0.996164
476	0.999254
477	0.993724
478	1.00058
479	0.997601
480	0.995882
481	0.998533
482	0.999506
483	0.998188
484	1.00054
485	0.994819
486	0.998474
487	1.00177
488	0.998986
489	0.998767
490	1.0027
491	0.998243
492	1.0005
493	0.998731
494	0.996297
495	0.996829
496	0.999852
497	0.997872
498	1.00307
499	0.998531
500	0.99862
501	1.0013
502	0.999767
503	0.997183
504	0.998689
505	0.997433
506	1.00358
507	1.00115
508	0.998812
509	1.0058
510	1.00106
511	1.0004
512	1.00117
513	0.998143
514	1.00092
515	1.0016
516	1.004
517	0.995436
518	1.00033
519	0.995059
520	0.997148
521	0.996021
522	1.00173
523	1.00011
524	1.0002
525	0.999474
526	1.00264
527	1.00317
528	1.00044
529	1.00233
530	1.00038
531	1.00381
532	1.00498
533	1.00241
534	1.00119
535	1.0005
536	0.997537
537	1.00168
538	1.00018
539	1.00168
540	0.998426
541	0.998743
542	0.999237
543	1.00485
544	1.00046
545	0.999043
546	1.00324
547	1.00162
548	1.00245
549	1.00013
550	1.0049
551	1.00094
552	1.00021
553	0.99849
554	0.999569
555	0.998856
556	1.00152
557	0.999635
558	0.999638
559	1.00008
560	1.00019
561	1.00351
562	1.00231
563	1.00339
564	0.998729
565	1.0021
566	1.00091
567	1.00069
568	1.00263
569	1.00497
570	1.00448
571	1.00416
572	1.00225
573	1.00155
574	1.00037
575	0.997964
576	0.999225
577	1.00471
578	1.00054
579	0.997859
580	0.999049
581	1.00108
582	1.00425
583	1.00298
584	0.999329
585	0.998269
586	1.00206
587	1.00117
588	1.00501
589	1.00356
590	0.999023
591	1.00151
592	1.00095
593	0.998412
594	1.00248
595	1.0023
596	0.998061
597	1.00116
598	0.998484
599	1.00255
600	1.00312
601	1.00525
602	1.00269
603	1.00349
604	1.00112
605	1.00437
606	1.00098
607	1.00312
608	1.00191
609	1.00051
610	1.00375
611	1.00043
612	0.999197
613	1.00157
614	1.00257
615	1.00147
616	1.00029
617	1.002
618	0.999597
619	1.00008
620	1.00209
621	1.00295
622	1.001
623	1.00111
624	1.00019
625	1.00272
626	1.0009
627	1.00221
628	1.00248
629	1.00527
630	1.00377
631	0.99917
632	1.00424
633	0.999836
634	1.00243
635	1.00123
636	1.00273
637	1.00357
638	1.00104
639	1.00137
640	1.00261
641	0.997494
642	0.99648
643	0.998839
644	0.997716
645	0.994534
646	0.992666
647	0.992656
648	0.993363
649	0.991697
650	0.993979
651	0.991384
652	0.988374
653	0.982727
654	0.985319
655	0.986763
656	0.983051
657	0.982903
658	0.977723
659	0.980216
660	0.973629
661	0.975994
662	0.976192
663	0.975531
664	0.975363
665	0.972673
666	0.972015
667	0.972915
668	0.970531
669	0.971338
670	0.969617
671	0.97145
672	0.970748
673	0.967366
674	0.971832
675	0.969083
676	0.970706
677	0.968783
678	0.972209
679	0.965737
680	0.96861
681	0.969347
682	0.967779
683	0.969731
684	0.964932
685	0.971816
686	0.968115
687	0.965183
688	0.971142
689	0.970277
690	0.968355
691	0.968878
692	0.968992
693	0.967023
694	0.967824
695	0.965641
696	0.966346
697	0.968352
698	0.967671
699	0.967822
700	0.965356
701	0.966335
702	0.966286
703	0.967847
704	0.9681
705	0.968411
706	0.963175
707	0.967385
708	0.967329
709	0.966513
710	0.968073
711	0.966834
712	0.966292
713	0.964416
714	0.966229
715	0.964869
716	0.967322
717	0.968697
718	0.962357
719	0.96766
720	0.967336
721	0.965679
722	0.967225
723	0.968707
724	0.969053
725	0.964362
726	0.969748
727	0.969566
728	0.96695
729	0.96758
730	0.967975
731	0.966481
732	0.96794
733	0.966518
734	0.96857
735	0.965666
736	0.966835
737	0.96471
738	0.967443
739	0.96447
740	0.966974
741	0.96834
742	0.964459
743	0.966839
744	0.965162
745	0.965339
746	0.966466
747	0.965854
748	0.964721
749	0.964883
750	0.966188
751	0.966939
752	0.964475
753	0.965752
754	0.965555
755	0.965192
756	0.965463
757	0.966866
758	0.966019
759	0.96605
760	0.965016
761	0.963805
762	0.968082
763	0.967985
764	0.965399
765	0.968879
766	0.966606
767	0.968409
768	0.967462
769	0.965227
770	0.965689
771	0.969748
772	0.966849
773	0.97098
774	0.965609
775	0.965627
776	0.965109
777	0.963996
778	0.966508
779	0.965175
780	0.969487
781	0.96765
782	0.968578
783	0.966152
784	0.966619
785	0.969603
786	0.967405
787	0.965253
788	0.96675
789	0.965987
790	0.968362
791	0.966881
792	0.964867
793	0.96773
794	0.964468
795	0.97057
796	0.96419
797	0.966649
798	0.962783
799	0.969052
800	0.964749
801	0.967298
802	0.968096
803	0.965942
804	0.964924
805	0.9689
806	0.966882
807	0.966748
808	0.965196
809	0.964418
810	0.968134
811	0.96494
812	0.966965
813	0.966878
814	0.966214
815	0.964266
816	0.966145
817	0.963933
818	0.966472
819	0.966402
820	0.965318
821	0.964332
822	0.964638
823	0.965837
824	0.965256
825	0.965598
826	0.967005
827	0.9703
828	0.968864
829	0.964267
830	0.967891
831	0.969913
832	0.964831
833	0.967792
834	0.965838
835	0.967759
836	0.964712
837	0.968163
838	0.962723
839	0.966025
840	0.966861
841	0.968858
842	0.963725
843	0.969587
844	0.965263
845	0.965095
846	0.964306
847	0.964242
848	0.966628
849	0.966749
850	0.965834
851	0.965009
852	0.968287
853	0.968028
854	0.965279
855	0.96525
856	0.965871
857	0.968552
858	0.969257
859	0.96733
860	0.970593
861	0.96888
862	0.966963
863	0.96755
864	0.966497
865	0.966373
866	0.967061
867	0.961469
868	0.966641
869	0.962967
870	0.965125
871	0.966892
872	0.966808
873	0.96478
874	0.968427
875	0.968765
876	0.964743
877	0.967694
878	0.966112
879	0.964877
880	0.964543
881	0.967352
882	0.9671
883	0.967422
884	0.962269
885	0.968625
886	0.964247
887	0.965375
888	0.966572
889	0.966602
890	0.964775
891	0.962051
892	0.967525
893	0.964072
894	0.968715
895	0.969475
896	0.968028
897	0.967169
898	0.96824
899	0.968191
900	0.971809
901	0.961794
902	0.968258
903	0.966775
904	0.966795
905	0.969126
906	0.96669
907	0.964502
908	0.965004
909	0.962951
910	0.96735
911	0.967052
912	0.967652
913	0.967045
914	0.967348
915	0.968408
916	0.966263
917	0.96336
918	0.964999
919	0.965661
920	0.966494
921	0.972582
922	0.969278
923	0.968283
924	0.966796
925	0.967114
926	0.966175
927	0.965451
928	0.967799
929	0.967611
930	0.967693
931	0.967175
932	0.969081
933	0.963313
934	0.966879
935	0.968822
936	0.967056
937	0.966174
938	0.967382
939	0.969478
940	0.967169
941	0.96919
942	0.967726
943	0.966913
944	0.968072
945	0.966187
946	0.968872
947	0.966674
948	0.967378
949	0.966391
950	0.97049
951	0.969328
952	0.970968
953	0.973517
954	0.977766
955	0.975295
956	0.978541
957	0.979316
958	0.979885
959	0.983522
960	0.979888
961	0.984134
962	0.986295
963	0.986083
964	0.98755
965	0.987331
966	0.985917
967	0.989671
968	0.991984
969	0.99269
970	0.991915
971	0.996655
972	0.988278
973	0.993135
974	0.994479
975	0.9929
976	0.996796
977	0.996402
978	0.995588
979	0.993471
980	0.992507
981	0.99321
982	0.994581
983	0.994713
984	0.991397
985	0.99033
986	0.994988
987	0.997128
988	0.996906
989	0.994626
990	0.997352
991	0.995307
992	0.998651
993	0.996798
994	0.993409
995	0.998412
996	1.00059
997	0.995638
998	1.00045
999	0.997861
1000	0.998951
1001	0.995882
1002	1.00049
1003	0.994629
1004	0.998528
1005	1.00087
1006	0.997451
1007	0.994744
1008	0.998886
1009	0.997173
1010	0.997188
1011	0.999595
1012	0.995428
1013	1.00027
1014	1.00174
1015	0.99776
1016	0.994794
1017	0.999115
1018	0.995786
1019	0.99534
1020	0.999503
1021	0.998519
1022	0.999355
1023	0.999962
1024	0.998159
1025	1.0012
1026	0.997691
1027	1.00047
1028	0.997546
1029	1.00023
1030	0.997617
1031	0.997491
1032	0.998506
1033	0.99881
1034	0.996499
1035	1.00212
1036	1.00058
1037	0.99951
1038	0.998145
1039	0.997778
1040	1.00049
1041	0.998601
1042	0.999318
1043	0.998318
1044	1.00352
1045	1.0039
1046	1.00107
1047	0.998646
1048	0.996945
1049	0.999487
1050	0.998909
1051	0.997465
1052	1.00232
1053	0.996631
1054	0.998501
1055	0.99479
1056	1.00109
1057	1.00195
1058	0.995624
1059	1.00055
1060	0.997652
1061	0.999992
1062	1.00157
1063	1.0005
1064	1.0021
1065	1.00119
1066	0.996521
1067	0.999837
1068	1.00228
1069	1.00122
1070	0.999336
1071	0.997596
1072	0.997538
1073	1.00009
1074	0.999601
1075	0.999228
1076	0.999706
1077	1.00039
1078	0.998145
1079	1.00163
1080	0.997507
1081	0.996102
1082	1.00076
1083	1.00145
1084	1.00416
1085	0.998161
1086	0.997145
1087	1.00047
1088	0.998835
1089	0.999791
1090	1.0004
1091	1.00109
1092	0.999113
1093	0.999565
1094	1.00028
1095	1.00217
1096	0.998966
1097	0.99945
1098	0.999262
1099	0.997661
1100	0.999973
1101	1.00302
1102	0.998394
1103	0.998096
1104	0.997167
1105	1.00049
1106	0.998882
1107	1.00017
1108	1.00167
1109	1.00293
1110	1.0019
1111	0.997721
1112	0.998452
1113	1.003
1114	0.999902
1115	0.997911
1116	1.00096
1117	0.996855
1118	0.996532
1119	0.99942
1120	1.00042
1121	0.999681
1122	0.998568
1123	0.996488
1124	0.997018
1125	0.99954
1126	0.998656
1127	0.994957
1128	0.997734
1129	0.994581
1130	0.99767
1131	0.990798
1132	0.997895
1133	0.993805
1134	0.994193
1135	0.997604
1136	0.994206
1137	0.998345
1138	0.995176
1139	0.994687
1140	0.996062
1141	0.996975
1142	0.994647
1143	0.991203
1144	0.992984
1145	0.993077
1146	0.992425
1147	0.993184
1148	0.993679
1149	0.99119
1150	0.993888
1151	0.990218
1152	0.991803
1153	0.993622
1154	0.995
1155	0.994717
1156	0.995293
1157	0.993783
1158	0.992079
1159	0.99455
1160	0.991932
1161	0.994987
1162	0.995898
1163	0.995419
1164	0.994315
1165	0.994649
1166	0.988895
1167	0.991711
1168	0.994625
1169	0.991002
1170	0.990894
1171	0.990453
1172	0.992942
1173	0.991697
1174	0.986657
1175	0.995121
1176	0.992546
1177	0.993664
1178	0.994019
1179	0.992411
1180	0.991998
1181	0.990295
1182	0.997435
1183	0.990353
1184	0.992228
1185	0.995929
1186	0.993415
1187	0.991971
1188	0.995058
1189	0.992404
1190	0.994208
1191	0.992172
1192	0.995969
1193	0.992781
1194	0.994352
1195	0.995868
1196	0.990836
1197	0.991273
1198	0.994632
1199	0.990299
1200	0.993727
1201	0.994794
1202	0.99372
1203	0.991071
1204	0.995902
1205	0.994574
1206	0.995294
1207	0.996179
1208	0.992111
1209	0.994013
1210	0.991569
1211	0.994591
1212	0.991977
1213	0.990357
1214	0.992158
1215	0.991116
1216	0.993255
1217	0.99177
1218	0.991861
1219	0.992224
1220	0.991772
1221	0.995388
1222	0.992065
1223	0.992108
1224	0.994258
1225	0.991036
1226	0.992023
1227	0.990742
1228	0.989201
1229	0.991358
1230	0.995125
1231	0.993385
1232	0.991571
1233	0.990148
1234	0.991635
1235	0.99101
1236	0.992953
1237	0.99477
1238	0.99296
1239	0.988989
1240	0.993041
1241	0.992021
1242	0.994114
1243	0.991808
1244	0.99123
1245	0.990414
1246	0.990651
1247	0.99291
1248	0.993729
1249	0.996054
1250	0.992512
1251	0.991819
1252	0.990702
1253	0.994953
1254	0.994635
1255	0.988537
1256	0.994869
1257	0.997778
1258	0.992549
1259	0.989914
1260	0.991179
1261	0.991165
1262	0.988365
1263	0.99384
1264	0.990565
1265	0.997595
1266	0.994581
1267	0.992751
1268	0.99273
1269	0.991276
1270	0.990177
1271	0.992738
1272	0.991805
1273	0.994591
1274	0.994229
1275	0.993067
1276	0.994586
1277	0.989382
1278	0.98916
1279	0.99281
1280	0.992428
1281	0.993247
1282	0.989885
1283	0.991271
1284	0.993854
1285	0.993858
1286	0.989031
1287	0.994702
1288	0.992406
1289	0.994867
1290	0.992567
1291	0.992723
1292	0.992511
1293	0.991457
1294	0.995721
1295	0.995078
1296	0.992798
1297	0.991342
1298	0.989415
1299	0.992048
1300	0.993126
1301	0.989189
1302	0.991665
1303	0.992031
1304	0.98919
1305	0.993057
1306	0.995149
1307	0.992262
1308	0.995523
1309	0.990002
1310	0.994489
1311	0.991746
1312	0.98985
1313	0.990197
1314	0.994808
1315	0.996559
1316	0.992058
1317	0.996047
1318	0.992021
1319	0.993274
1320	0.99442
1321	0.993383
1322	0.991866
1323	0.996021
1324	0.994393
1325	0.994188
1326	0.994621
1327	0.995678
1328	0.995282
1329	0.995537
1330	0.992905
1331	0.998556
1332	0.996616
1333	0.995446
1334	0.990457
1335	0.994989
1336	0.996101
1337	0.99296
1338	0.999349
1339	0.996771
1340	0.997961
1341	0.99696
1342	0.999626
1343	0.995755
1344	1.00136
1345	1.00106
1346	0.994446
1347	0.997007
1348	1.00076
1349	1.00087
1350	1.00052
1351	0.999423
1352	0.995974
1353	0.998087
1354	0.993197
1355	0.996543
1356	0.997116
1357	0.999136
1358	0.997925
1359	0.996983
1360	0.998011
1361	1.00417
1362	0.993212
1363	0.995168
1364	0.999869
1365	0.997834
1366	0.999644
1367	1.00171
1368	0.999015
1369	0.995376
1370	0.997708
1371	1.00166
1372	0.995083
1373	0.998225
1374	0.9959
1375	0.997066
1376	0.999726
1377	1.00003
1378	0.998454
1379	1.00045
1380	0.995038
1381	0.999523
1382	0.997124
1383	0.997771
1384	0.999744
1385	0.99922
1386	1.00166
1387	0.998781
1388	1.00089
1389	0.996538
1390	1.00163
1391	1.00089
1392	0.996602
1393	0.995684
1394	0.999843
1395	0.996319
1396	0.996423
1397	1.00191
1398	0.998054
1399	0.998555
1400	0.995437
1401	1.00066
1402	1.00089
1403	0.997453
1404	1.00306
1405	0.995033
1406	1.00072
1407	0.995573
1408	1.00015
1409	0.998037
1410	1.00206
1411	0.997301
1412	0.997248
1413	0.999157
1414	1.00082
1415	0.996282
1416	0.999115
1417	0.997154
1418	1.001
1419	1.0003
1420	1.00127
1421	0.999114
1422	0.998032
1423	0.998208
1424	0.995794
1425	0.998119
1426	0.999245
1427	1.00102
1428	0.994496
1429	0.996308
1430	1.00119
1431	0.997488
1432	0.993595
1433	1.00007
1434	0.998131
1435	0.99968
1436	0.996602
1437	0.998385
1438	1.00147
1439	0.996838
1440	0.997543
1441	0.998276
1442	0.999962
1443	0.995914
1444	0.996826
1445	0.998512
1446	0.999745
1447	0.997954
1448	0.999374
1449	0.999217
1450	0.997264
1451	0.996761
1452	1.00246
1453	0.995532
1454	0.996018
1455	0.999549
1456	1.00025

## Sheet: Fig6C
Relative kinase activity
MeAsp (µM)	WT		MeAsp (µM)	R1
0	0.40894		0	0.65873
3	0.245445		3	0.55548
10	0.0731325		10	0.33107
100	-0.0299135		30	0.17859
			100	0.13934
Fit parameters	WT		Fit parameters	R1
Kd	3.9 µM		Kd	7.3 µM
H	1.7		H	1.6
			b0	0.1302

## Sheet: Fig6D
Tumbling bias
WT (RP437)
MB + Glc						MB + Glu + 50µM MeAsp						MB + Glu + 500µM MeAsp
0 h		1.5 h		3 h		0 h		1.5 h		3 h		0 h		1.5 h		3 h
MEAN	SEM	MEAN	SEM	MEAN	SEM	MEAN	SEM	MEAN	SEM	MEAN	SEM	MEAN	SEM	MEAN	SEM	MEAN	SEM
0.275355	0.00823182	0.262052	0.0142291	0.25631	0.00793372	0.254232	0.00375897	0.274773	0.0240229	0.278162	0.0209844	0.260086	0.0026326	0.25333	0.0107972	0.257645	0.0146873

## Sheet: Fig6E
Tumbling bias
R1
MB + Glc						MB + Glu + 50µM MeAsp						MB + Glu + 500µM MeAsp
0 h		1.5 h		3 h		0 h		1.5 h		3 h		0 h		1.5 h		3 h
MEAN	SEM	MEAN	SEM	MEAN	SEM	MEAN	SEM	MEAN	SEM	MEAN	SEM	MEAN	SEM	MEAN	SEM	MEAN	SEM
0.223646	0.00715705	0.214347	0.0103947	0.256744	0.0161888	0.132615	0.0115434	0.157608	0.00851031	0.199714	0.018551	0.0604181	0.0033932	0.0811372	0.00201725	0.112196	0.00747607
