# Supplementary material for: Experimental evolution partially restores functionality of bacterial chemotaxis network with reduced number of components
Source: PLoS Genet. 2025 Jul 10;21(7):e1011784. doi: 10.1371/journal.pgen.1011784 (PMC12270135; doi:10.1371/journal.pgen.1011784)
Supplement: S1 File — (ZIP) [file pgen.1011784.s017.zip › Source_Data/Source_data_FigS6.xlsx]

## Sheet: FigS6D
Strain	Spreading bias
	MEAN	SEM
wt	1.563	0.0232
R1	1.5907	0.0531
R3	1.764	0.0699
R4	1.4201	0.0872
Z1	1.0648	0.0371
Z2	1.2425	0.0613
Z3	1.3703	0.0399
