# Supplementary material for: Experimental evolution partially restores functionality of bacterial chemotaxis network with reduced number of components
Source: PLoS Genet. 2025 Jul 10;21(7):e1011784. doi: 10.1371/journal.pgen.1011784 (PMC12270135; doi:10.1371/journal.pgen.1011784)
Supplement: S1 File — (ZIP) [file pgen.1011784.s017.zip › Source_Data/Source_data_Fig1.xlsx]

## Sheet: Fig1C
Strain	Spreading in TBSA
	MEAN	SEM
R0	0.07892	0.00586
R1	0.48548	0.04281
R2	0.29427	0.00693
R3	0.53594	0.0584
R4	0.49086	0.09183
B0	0.051	0.0097
B1	0.2902	0.0024
B2	0.18898	0.02694
B3	0.19959	0.000576272
B4	0.3415	0.00262
Z0	0.05501	0.00876
Z1	0.36341	0.07089
Z2	0.30295	0.04053
Z3	0.46587	0.00506
Z4	0.21201	0.07846

## Sheet: Fig1D
Strain	Spreading in TBSA
	MEAN	SEM
A0	0.07197	0.00213
A1	0.07893	0.0059
A2	0.07837	0.00231
Y0	0.07707	0.00681
Y1	0.08103	0.00349
Y2	0.0884	0.00384
W0	0.07813	0.00593
W1	0.08987	0.00984
W2	0.0992	0.01395
M0	0.0653	0.00569
M1	0.0776	0.0077
M2	0.08607	0.01554

## Sheet: Fig1E
Strain	Spreading in TBSA
	MEAN	SEM
RB0	0.0989	0.00448
RB1	0.09294	0.00366
RB2	0.08657	0.00162
RB3	0.09955	0.00683
RB4	0.08706	0.00314
