# Supplementary material for: Experimental evolution partially restores functionality of bacterial chemotaxis network with reduced number of components
Source: PLoS Genet. 2025 Jul 10;21(7):e1011784. doi: 10.1371/journal.pgen.1011784 (PMC12270135; doi:10.1371/journal.pgen.1011784)
Supplement: S1 File — (ZIP) [file pgen.1011784.s017.zip › Source_Data/Source_data_FigS4.xlsx]

## Sheet: FigS4A
Strain, day	Spreading in TBSA	Mutation in the gene
R1,0	0.1178
R1,2	0.1948	tsr
R1,4	0.2491	cheZ
R1,6	0.2874
R1,8	0.3319
R1,10	0.3822	sspA
R1,12	0.41	fliI
R1,14	0.5151
R1,18	0.6131	cheB
R1,20	0.6505
R1,22	0.6245
R1,24	0.616
R1,28	0.7162
R1,30	0.6105

## Sheet: FigS4B
Strain, day	Spreading in TBSA	Mutation in the gene
R2,0	0.0682
R2,2	0.117	tsr,cheB
R2,4	0.1601
R2,6	0.1568
R2,8	0.183
R2,10	0.2169	fliF
R2,12	0.2039
R2,14	0.2133
R2,18	0.1811
R2,20	0.2609
R2,22	0.1912
R2,24	0.1831
R2,26	0.1585
R2,28	0.1521
R2,30	0.2074

## Sheet: FigS4C
Strain, day	Spreading in TBSA	Mutation in the gene
R3,0	0.0344
R3,2	0.0707	tsr,tar
R3,4	0.1053
R3,6	0.1311
R3,8	0.1456
R3,10	0.1816	fliM
R3,12	0.1779
R3,14	0.1813
R3,16	0.187
R3,18	0.1935
R3,20	0.1826
R3,22	0.2046
R3,24	0.2425	fliG
R3,26	0.2623
R3,30	0.251

## Sheet: FigS4D
Strain, day	Spreading in TBSA	Mutation in the gene
R4,0	0.0506
R4,2	0.104
R4,4	0.171	tsr
R4,6	0.2315
R4,8	0.1841
R4,10	0.2639	motA
R4,12	0.247
R4,14	0.2805	fliI
R4,16	0.3072
R4,18	0.325
R4,20	0.3562	cheB
R4,22	0.3801
R4,24	0.3742
R4,26	0.383
R4,30	0.3901

## Sheet: FigS4E
Strain	Spreading ring diameter in TBSA (cm)
	MEAN	SEM
R0	0.84225	0.06132
R4	5.33686	0.15044
R5	4.51327	0.20956
R0 (cheB* - R4)	1.39833	0.07919
R0 (cheB* - R5)	1.749	0.14358
R0 (tsr* - R4)	2.22044	0.16313
R0 (tsr* - R5)	2.71875	0.07405
R0 (tsr*cheB* - R4)	3.29108	0.05804
R0 (tsr*cheB* - R5)	3.31467	0.19191

## Sheet: FigS4F
Strain	Spreading ring diameter in TBSA (cm)
	MEAN	SEM
WT	10.0825	0.9331
WT tsr*	9.24869	0.55992
WT cheB*	10.3566	0.77757
WT cheZ*	10.5646	0.33765
WT fliI*	12.7717	0.51211
