# Supplementary material for: Experimental evolution partially restores functionality of bacterial chemotaxis network with reduced number of components
Source: PLoS Genet. 2025 Jul 10;21(7):e1011784. doi: 10.1371/journal.pgen.1011784 (PMC12270135; doi:10.1371/journal.pgen.1011784)
Supplement: S1 File — (ZIP) [file pgen.1011784.s017.zip › Source_Data/Source_data_Fig3.xlsx]

## Sheet: Fig3F
Strain	Spreading in TBSA
	MEAN	SEM
R0	0.0879	0.0039
R1	0.6401	0.0169
R1 ∆cheB	0.0288	0.0049
R0 tsr*	0.242	0.0241
R0 cheB*	0.1356	0.0107
R0 cheZ*	0.1033	0.0092
R0 fliI*	0.0934	0.0093
R0 tsr* cheB*	0.3122	0.0162
R0 tsr* cheZ*	0.3256	0.0162
R0 cheB* cheZ*	0.1728	0.0172
R0 tsr* cheB* cheZ*	0.3432	0.0447
R0 tsr* cheZ* fliI*	0.4282	0.015
R0 tsr* cheB* cheZ* fliI*	0.4947	0.0392
R0 tsr* cheB* cheZ* fliI* sspA*	0.5842	0.0179
