# Supplementary material for: Experimental evolution partially restores functionality of bacterial chemotaxis network with reduced number of components
Source: PLoS Genet. 2025 Jul 10;21(7):e1011784. doi: 10.1371/journal.pgen.1011784 (PMC12270135; doi:10.1371/journal.pgen.1011784)
Supplement: S1 File — (ZIP) [file pgen.1011784.s017.zip › Source_Data/Source_data_FigS8.xlsx]

## Sheet: FigS8C
WT (RP437)					R0					R1					R0 tsr*cheB*cheZ*fliI*sspA*					MG1655
1mM MeAsp		MB			1mM MeAsp		MB			1mM MeAsp		MB			1mM MeAsp		MB			1mM MeAsp		MB
bin	probability	bin	probability		bin	probability	bin	probability		bin	probability	bin	probability		bin	probability	bin	probability		bin	probability	bin	probability
0.125	0.392707	0.125	0.398679		0.125	0.398191	0.125	0.430077		0.125	0.267458	0.125	0.481063		0.125	0.270238	0.125	0.460741		0.125	0.338416	0.125	0.377412
0.375	0.248818	0.375	0.243968		0.375	0.246947	0.375	0.262093		0.375	0.217846	0.375	0.314027		0.375	0.213118	0.375	0.309217		0.375	0.235307	0.375	0.245314
0.625	0.116593	0.625	0.117078		0.625	0.116418	0.625	0.120647		0.625	0.153574	0.625	0.120342		0.625	0.138336	0.625	0.122203		0.625	0.139438	0.625	0.139595
0.875	0.0602689	0.875	0.0606169		0.875	0.0591588	0.875	0.0551478		0.875	0.0859205	0.875	0.0395246		0.875	0.0843674	0.875	0.047707		0.875	0.0772147	0.875	0.0717062
1.125	0.0454551	1.125	0.046314		1.125	0.0394392	1.125	0.0356672		1.125	0.0599113	1.125	0.0209414		1.125	0.0691353	1.125	0.0243154		1.125	0.0593271	1.125	0.0546994
1.375	0.0293712	1.375	0.0291714		1.375	0.0270466	1.375	0.0182571		1.375	0.0416447	1.375	0.00907933		1.375	0.0449084	1.375	0.0123067		1.375	0.0392249	1.375	0.0302652
1.625	0.0226665	1.625	0.0214024		1.625	0.0189959	1.625	0.0119518		1.625	0.0351049	1.625	0.00561268		1.625	0.0359793	1.625	0.0085521		1.625	0.027598	1.625	0.0239484
1.875	0.015742	1.875	0.0163115		1.875	0.0130258	1.875	0.00875212		1.875	0.0230775	1.875	0.00301858		1.875	0.0260653	1.875	0.00443994		1.875	0.0180579	1.875	0.0140219
2.125	0.0121881	2.125	0.0126983		2.125	0.0109453	2.125	0.00790514		2.125	0.0210479	2.125	0.00172154		2.125	0.0223885	2.125	0.00315862		2.125	0.0139267	2.125	0.0115924
2.375	0.00900065	2.375	0.00967377		2.375	0.00759837	2.375	0.00517598		2.375	0.0141322	2.375	0.0013678		2.375	0.0170048	2.375	0.00196669		2.375	0.0110733	2.375	0.00791337
2.625	0.0073031	2.625	0.00772285		2.625	0.00814111	2.625	0.00508187		2.625	0.014057	2.625	0.000943307		2.625	0.0147725	2.625	0.00160911		2.625	0.00732538	2.625	0.00659447
2.875	0.00641159	2.875	0.00574885		2.875	0.00615106	2.875	0.00498777		2.875	0.0107495	2.875	0.000683898		2.875	0.0110958	2.875	0.000744957		2.875	0.0056644	2.875	0.00409552
3.125	0.0058376	3.125	0.00479071		3.125	0.00569878	3.125	0.00479955		3.125	0.00939638	3.125	0.00035374		3.125	0.00820695	3.125	0.000655562		3.125	0.00477002	3.125	0.00242954
3.375	0.0040912	3.375	0.00431741		3.375	0.00497512	3.375	0.00301148		3.375	0.00684056	3.375	0.000306575		3.375	0.00682818	3.375	0.000387377		3.375	0.00391823	3.375	0.00194363
3.625	0.00378589	3.625	0.00323229		3.625	0.00434193	3.625	0.00357613		3.625	0.0075171	3.625	0.000165079		3.625	0.00518679	3.625	0.000476772		3.625	0.00285349	3.625	0.00229071
3.875	0.00293101	3.875	0.00267818		3.875	0.00280416	3.875	0.00282326		3.875	0.00473577	3.875	7.0748e-05		3.875	0.00439892	3.875	0.000387377		3.875	0.0020017	3.875	0.00166597
4.125	0.0024303	4.125	0.00228569		4.125	0.00325645	4.125	0.00225861		4.125	0.00511163	4.125	0.000212244		4.125	0.00361106	4.125	0.000238386		4.125	0.0020017	4.125	0.000971817
4.375	0.00189294	4.375	0.00191628		4.375	0.00226142	4.375	0.00197628		4.375	0.00353304	4.375	0.000117913		4.375	0.00393933	4.375	0.000148991		4.375	0.00157581	4.375	0.000971817
4.625	0.00166091	4.625	0.00173158		4.625	0.00325645	4.625	0.00159985		4.625	0.00308201	4.625	4.71654e-05		4.625	0.00328278	4.625	0.000119193		4.625	0.0011925	4.625	0.00062474
4.875	0.00125789	4.875	0.00115439		4.875	0.00226142	4.875	0.00169396		4.875	0.00225513	4.875	0.000141496		4.875	0.00190401	4.875	8.93948e-05		4.875	0.00114991	4.875	0.000277662
5.125	0.00134338	5.125	0.00109667		5.125	0.00162822	5.125	0.00159985		5.125	0.00150342	5.125	9.43307e-05		5.125	0.0023636	5.125	2.97983e-05		5.125	0.00123509	5.125	6.94155e-05
5.375	0.00114798	5.375	0.00098123		5.375	0.00135685	5.375	0.00150574		5.375	0.0018041	5.375	2.35827e-05		5.375	0.00190401	5.375	8.93948e-05		5.375	0.00072402	5.375	0.000138831
5.625	0.00101364	5.625	0.000831159		5.625	0.00117594	5.625	0.00112931		5.625	0.00135308	5.625	0		5.625	0.00157573	5.625	2.97983e-05		5.625	0.00076661	5.625	0.000347078
5.875	0.000842666	5.875	0.000808071		5.875	0.00180914	5.875	0.00075287		5.875	0.000977223	5.875	0		5.875	0.0011818	5.875	5.95965e-05		5.875	0.000511073	5.875	0.000277662
6.125	0.00076939	6.125	0.000727264		6.125	0.00171868	6.125	0.000846979		6.125	0.000601368	6.125	2.35827e-05		6.125	0.000853522	6.125	0.000148991		6.125	0.000681431	6.125	0.000208247
6.375	0.00057399	6.375	0.000461755		6.375	0.00135685	6.375	0.000470544		6.375	0.000676539	6.375	2.35827e-05		6.375	0.000853522	6.375	2.97983e-05		6.375	0.000511073	6.375	0.000208247
6.625	0.000561777	6.625	0.000531018		6.625	0.00117594	6.625	0.000282326		6.625	0.00105239	6.625	7.0748e-05		6.625	0.0011818	6.625	0		6.625	0.000340716	6.625	0.000138831
6.875	0.000317526	6.875	0.000242421		6.875	0.000723654	6.875	0.00075287		6.875	0.000601368	6.875	0		6.875	0.000459589	6.875	0		6.875	0.000468484	6.875	0
7.125	0.000390802	7.125	0.000404036		7.125	0.000814111	7.125	0.000282326		7.125	0.000451026	7.125	0		7.125	0.000525245	7.125	5.95965e-05		7.125	0.000425894	7.125	0
7.375	0.000366376	7.375	0.000277053		7.375	0.000995025	7.375	0.000376435		7.375	0.000375855	7.375	0		7.375	0.000525245	7.375	0		7.375	0.000170358	7.375	6.94155e-05
7.625	0.000366376	7.625	0.000288597		7.625	0.00108548	7.625	0.000658762		7.625	0.000601368	7.625	2.35827e-05		7.625	0.000525245	7.625	0		7.625	0.000212947	7.625	6.94155e-05
7.875	0.000195401	7.875	0.000161614		7.875	0.000542741	7.875	9.41088e-05		7.875	0.000150342				7.875	0.000525245	7.875	2.97983e-05		7.875	4.25894e-05	7.875	0
8.125	0.000268676	8.125	0.000184702		8.125	0.000452284	8.125	0.000658762		8.125	0.000526197				8.125	0.000328278	8.125	0		8.125	0	8.125	0.000138831
8.375	0.000195401	8.375	0.000184702		8.375	0.000361827	8.375	0.000376435		8.375	0.000300684				8.375	0.000262622	8.375	0		8.375	0.000255537
8.625	0.000134338	8.625	0.000184702		8.625	0.000452284	8.625	0.000282326		8.625	0.000150342				8.625	0.000196967	8.625	2.97983e-05		8.625	8.51789e-05
8.875	0.000146551	8.875	0.000103895		8.875	9.04568e-05	8.875	0.00075287		8.875	0.000150342				8.875	0.000328278	8.875	2.97983e-05		8.875	0.000127768
9.125	9.77004e-05	9.125	9.2351e-05		9.125	0.000452284	9.125	0		9.125	7.5171e-05				9.125	0.000196967				9.125	8.51789e-05
9.375	8.54878e-05	9.375	6.92633e-05		9.375	0.000814111	9.375	9.41088e-05		9.375	0.000300684				9.375	0.000262622				9.375	0.000170358
9.625	6.10627e-05	9.625	0.00015007		9.625	0.00027137	9.625	9.41088e-05		9.625	7.5171e-05				9.625	0.000262622				9.625	4.25894e-05
9.875	7.32753e-05	9.875	9.2351e-05		9.875	9.04568e-05	9.875	0.000282326		9.875	0.000150342				9.875	0.000196967				9.875	4.25894e-05
10.125	8.54878e-05	10.125	0.000103895		10.125	0	10.125	0.000188218		10.125	0.000150342				10.125	0				10.125	8.51789e-05
10.375	2.44251e-05	10.375	5.77194e-05		10.375	0.000180914	10.375	9.41088e-05		10.375	0				10.375	0				10.375	4.25894e-05
10.625	4.88502e-05	10.625	4.61755e-05		10.625	0.00027137	10.625	9.41088e-05		10.625	0.000150342				10.625	0.000131311				10.625	0.000170358
10.875	3.66376e-05	10.875	3.46316e-05		10.875	9.04568e-05	10.875	0.000188218		10.875	0.000150342				10.875	0.000131311				10.875	0.000170358
11.125	2.44251e-05	11.125	4.61755e-05		11.125	0	11.125	9.41088e-05		11.125	7.5171e-05				11.125	0				11.125	4.25894e-05
11.375	7.32753e-05	11.375	3.46316e-05		11.375	9.04568e-05	11.375	0.000188218		11.375	0				11.375	0.000196967				11.375	8.51789e-05
11.625	3.66376e-05	11.625	5.77194e-05		11.625	0.00027137	11.625	9.41088e-05		11.625	0.000150342				11.625	0				11.625	8.51789e-05
11.875	6.10627e-05	11.875	1.15439e-05		11.875	0	11.875	0		11.875	7.5171e-05				11.875	0				11.875	8.51789e-05
12.125	6.10627e-05	12.125	1.15439e-05		12.125	0	12.125	0		12.125	0				12.125	0				12.125	0
12.375	2.44251e-05	12.375	2.30878e-05		12.375	0	12.375	0		12.375	0				12.375	6.56556e-05				12.375	0
12.625	1.22125e-05	12.625	3.46316e-05		12.625	0.00027137	12.625	0		12.625	7.5171e-05				12.625	0				12.625	4.25894e-05
12.875	1.22125e-05	12.875	2.30878e-05		12.875	0	12.875	9.41088e-05		12.875	0				12.875	0				12.875	0
13.125	1.22125e-05	13.125	4.61755e-05		13.125	0.000180914	13.125	9.41088e-05		13.125	7.5171e-05				13.125	0				13.125	8.51789e-05
13.375	2.44251e-05	13.375	2.30878e-05		13.375	0	13.375	0		13.375	0				13.375	6.56556e-05				13.375	0
13.625	0	13.625	2.30878e-05		13.625	0	13.625	0		13.625	0				13.625	0				13.625	0
13.875	1.22125e-05	13.875	1.15439e-05		13.875	0	13.875	0		13.875	0				13.875	0				13.875	0
14.125	1.22125e-05	14.125	1.15439e-05		14.125	9.04568e-05	14.125	9.41088e-05		14.125	0				14.125	0				14.125	0
14.375	1.22125e-05	14.375	0		14.375	0				14.375	0				14.375	0				14.375	4.25894e-05
14.625	1.22125e-05	14.625	0		14.625	0				14.625	7.5171e-05				14.625	6.56556e-05				14.625	0
14.875	0	14.875	1.15439e-05		14.875	0				14.875	0				14.875	0				14.875	0
15.125	0	15.125	0		15.125	0				15.125	0				15.125	0				15.125	0
15.375	1.22125e-05	15.375	0		15.375	9.04568e-05				15.375	0				15.375	0				15.375	0
15.625	1.22125e-05	15.625	0		15.625	0				15.625	0.000150342				15.625	0				15.625	4.25894e-05
15.875	0	15.875	0		15.875	0									15.875	6.56556e-05				15.875	4.25894e-05
16.125	0	16.125	0		16.125	0														16.125	0
16.375	0	16.375	0		16.375	0														16.375	0
16.625	0	16.625	0		16.625	0														16.625	0
16.875	1.22125e-05	16.875	0		16.875	0														16.875	0
17.125	0	17.125	0		17.125	0
17.375	1.22125e-05	17.375	0		17.375	0
		17.625	0		17.625	0
		17.875	1.15439e-05		17.875	0
		18.125	0		18.125	0
		18.375	0		18.375	0
		18.625	0		18.625	9.04568e-05
		18.875	0		18.875	0
		19.125	0		19.125	0
		19.375	0		19.375	9.04568e-05
		19.625	1.15439e-05
