# Supplementary material for: Experimental evolution partially restores functionality of bacterial chemotaxis network with reduced number of components
Source: PLoS Genet. 2025 Jul 10;21(7):e1011784. doi: 10.1371/journal.pgen.1011784 (PMC12270135; doi:10.1371/journal.pgen.1011784)
Supplement: S1 File — (ZIP) [file pgen.1011784.s017.zip › Source_Data/Source_data_FigS9.xlsx]

## Sheet: FigS9A
R0
Time (s)	Normalized YFP/CFP ratio
0	1
1	0.99863
2	0.99861
3	1.00184
4	1.0013
5	0.999684
6	0.99999
7	0.996185
8	1.00003
9	1.00011
10	0.997592
11	1.00128
12	0.998451
13	1.00664
14	1.00227
15	0.999052
16	0.999012
17	1.00143
18	1.00068
19	0.999067
20	0.997365
21	1.00103
22	0.999416
23	1.00134
24	1.0022
25	1.00032
26	1.00171
27	1.0075
28	1.00258
29	0.99603
30	0.998897
31	1.00002
32	0.999972
33	0.999129
34	1.0034
35	0.998816
36	1.00025
37	1.00458
38	1.00114
39	1.0001
40	1.00232
41	0.998384
42	1.00315
43	0.999182
44	1.00396
45	1.00111
46	1.00231
47	1.00133
48	1.00465
49	0.998703
50	1.00092
51	1.00184
52	1.0002
53	1.00005
54	0.999894
55	0.998298
56	1.00098
57	1.00503
58	0.999492
59	1.00082
60	1.00527
61	1.00347
62	1.00252
63	1.00178
64	1.00602
65	1.00153
66	1.00112
67	1.00146
68	1.00184
69	1.00558
70	1.00189
71	1.00445
72	1.00567
73	1.00212
74	1.00176
75	0.998993
76	1.00246
77	1.00126
78	0.996975
79	1.00283
80	1.00842
81	1.00066
82	1.00484
83	1.00017
84	1.00224
85	1.00294
86	1.0016
87	1.00099
88	1.00425
89	1.00947
90	1.00491
91	1.0041
92	1.00165
93	1.0004
94	1.00179
95	1.00254
96	1.00202
97	1.00358
98	1.00278
99	1.00165
100	1.00041
101	1.00282
102	1.00272
103	1.00496
104	1.00356
105	1.00572
106	1.00346
107	1.00395
108	1.00102
109	1.00202
110	1.00336
111	1.00237
112	1.00666
113	1.00363
114	1.00015
115	1.00236
116	1.00007
117	1.00224
118	1.00428
119	0.996205
120	1.00108
121	1.00519
122	1.00393
123	1.00305
124	1.00234
125	0.999584
126	1.00419
127	1.00284
128	1.00504
129	1.00481
130	1.00049
131	1.00434
132	1.00663
133	1.00497
134	1.00173
135	1.00256
136	1.00364
137	0.999565
138	1.00631
139	1.00237
140	1.00194
141	1.00607
142	1.00459
143	1.00213
144	1.00806
145	1.00693
146	1.00349
147	1.00158
148	1.0007
149	1.00201
150	1.00209
151	1.00493
152	1.00267
153	1.00164
154	1.00746
155	1.00365
156	1.00475
157	1.00367
158	1.00326
159	1.00583
160	1.00294
161	1.0042
162	1.00074
163	1.00349
164	1.00051
165	1.00389
166	1.00019
167	1.00143
168	1.00587
169	1.00367
170	1.0035
171	1.00492
172	1.00472
173	1.00513
174	1.0011
175	1.00701
176	1.00877
177	1.005
178	1.00646
179	1.00188
180	1.0023
181	1.00389
182	1.00198
183	1.00434
184	1.00445
185	1.00385
186	1.00426
187	1.00491
188	1.00478
189	1.00669
190	0.999301
191	1.01161
192	1.00147
193	1.00558
194	1.00398
195	1.00547
196	1.00532
197	1.00093
198	1.0018
199	1.0071
200	1.00093
201	1.00461
202	1.00097
203	1.00055
204	1.00337
205	1.0048
206	1.00351
207	1.00625
208	1.01057
209	1.003
210	1.00735
211	1.00334
212	1.0097
213	1.0064
214	1.01079
215	1.01022
216	1.00726
217	1.00288
218	1.00572
219	1.00468
220	1.00067
221	1.00088
222	1.00332
223	1.00929
224	1.00704
225	1.0054
226	1.00121
227	1.00884
228	1.00672
229	1.00613
230	1.00615
231	1.00712
232	1.00204
233	1.00566
234	1.00991
235	1.00796
236	1.00714
237	1.00535
238	1.00872
239	1.00451
240	1.00533
241	1.0024
242	1.0063
243	1.00581
244	1.007
245	1.00327
246	1.00725
247	1.00629
248	1.0033
249	1.00831
250	1.00494
251	1.00669
252	1.00145
253	1.00892
254	1.00775
255	1.00955
256	1.00703
257	1.00863
258	1.00687
259	1.00487
260	1.0081
261	1.00679
262	1.01161
263	1.01017
264	1.00858
265	1.01049
266	1.00358
267	1.00445
268	1.00616
269	0.999502
270	1.00204
271	1.00128
272	1.00671
273	1.00771
274	1.00158
275	1.00734
276	1.00279
277	1.00289
278	1.00663
279	1.00669
280	1.00074
281	1.00655
282	1.0109
283	1.00539
284	1.00529
285	1.00474
286	1.00682
287	1.00057
288	1.00595
289	1.00382
290	1.00562
291	1.0036
292	1.00607
293	1.00605
294	1.00504
295	1.00252
296	1.00412
297	1.00636
298	1.00352
299	1.00302
300	1.00935
301	1.00765
302	1.00617
303	1.005
304	1.00768
305	1.01071
306	1.01131
307	1.00363
308	1.00615
309	1.00306
310	1.00622
311	1.01063
312	1.0055
313	1.00652
314	1.00476
315	1.00651
316	1.00766
317	1.00743
318	1.00337
319	1.00795
320	1.00795
321	1.00427
322	1.00483
323	1.0068
324	1.00155
325	1.01106
326	1.00485
327	1.00619
328	1.00721
329	1.00769
330	1.00516
331	1.00496
332	1.00403
333	1.00515
334	1.00618
335	1.0077
336	1.00511
337	1.00305
338	1.0057
339	1.00233
340	1.00754
341	1.00892
342	1.00614
343	1.00506
344	1.00397
345	1.00892
346	1.00381
347	1.00587
348	1.0068
349	1.00769
350	1.00406
351	1.0123
352	1.00642
353	1.00548
354	1.00146
355	1.00471
356	1.00551
357	1.00732
358	1.00494
359	1.00907
360	1.00719
361	1.00533
362	1.00467
363	1.00937
364	1.00635
365	1.00975
366	1.00619
367	1.00567
368	1.00676
369	1.00864
370	1.00581
371	1.0071
372	1.00856
373	1.00192
374	1.00531
375	1.00647
376	1.01
377	1.00963
378	1.0078
379	1.0071
380	1.00876
381	1.00887
382	1.00596
383	1.00849
384	1.00458
385	1.00427
386	1.00131
387	1.00749
388	1.00795
389	1.00677
390	1.00341
391	1.00493
392	1.00339
393	1.00711
394	1.00954
395	1.00431
396	1.00491
397	1.00543
398	1.0079
399	1.00815
400	1.00845
401	1.00714
402	1.00524
403	1.00372
404	1.00701
405	1.00673
406	1.00611
407	1.00478
408	1.00609
409	1.00785
410	1.00752
411	1.00574
412	1.00646
413	1.00528
414	1.00467
415	1.00744
416	1.00611
417	1.00835
418	1.007
419	1.00683
420	1.00728
421	1.00409
422	1.00531
423	1.00644
424	1.00766
425	1.00636
426	1.00347
427	1.00205
428	1.00519
429	1.00425
430	1.00937
431	1.00504
432	1.00555
433	1.0045
434	1.0039
435	1.0071
436	1.00925
437	1.00637
438	1.00393
439	1.00661
440	1.00636
441	1.01077
442	1.00535
443	1.00069
444	1.00457
445	1.00553
446	1.00688
447	1.00939
448	1.00806
449	1.00944
450	1.00642
451	1.01207
452	1.0072
453	1.00649
454	1.00639
455	1.00442
456	1.00755
457	1.01105
458	1.00555
459	1.00644
460	1.00666
461	1.00537
462	1.00523
463	1.00553
464	1.00482
465	1.00341
466	0.999986
467	1.00442
468	1.00004
469	1.00652
470	1.00159
471	1.00781
472	1.00868
473	1.00458
474	1.00214
475	1.00197
476	1.00755
477	1.00304
478	1.00654
479	1.00564
480	1.00502
481	1.00509
482	1.00336
483	1.00495
484	1.00324
485	1.00114
486	1.00915
487	1.00773
488	1.00741
489	1.00769
490	1.00418
491	1.0039
492	1.00394
493	1.00325
494	1.00277
495	1.00439
496	1.00261
497	1.00829
498	1.00148
499	1.00466
500	1.00789
501	1.00421
502	1.00576
503	1.00886
504	1.00032
505	1.0049
506	1.00492
507	1.00739
508	1.00614
509	1.00686
510	1.00566
511	1.00493
512	1.00705
513	1.00324
514	1.00033
515	1.00684
516	1.00255
517	1.00457
518	1.00187
519	1.01041
520	1.00111
521	1.00661
522	1.00155
523	1.00704
524	1.00528
525	1.0075
526	1.00407
527	1.00387
528	1.00911
529	0.9999
530	1.00244
531	1.0066
532	1.00486
533	1.00208
534	1.00905
535	1.00552
536	1.00441
537	1.00094
538	1.00464
539	1.00625
540	1.00937
541	1.00379
542	1.00426
543	1.00231
544	1.00759
545	1.0056
546	1.00257
547	1.00427
548	1.00477
549	1.00885
550	1.00756
551	1.00518
552	1.00297
553	1.00519
554	1.00505
555	1.00115
556	1.00157
557	1.00325
558	1.00164
559	1.00216
560	1.00275
561	1.00516
562	1.00608
563	1.00856
564	1.00225
565	1.00812
566	1.01175
567	1.00466
568	1.00167
569	1.00081
570	1.00151
571	1.00516
572	1.00368
573	0.999571
574	0.999757
575	1.00503
576	1.00368
577	1.00675
578	1.00529
579	1.00402
580	1.00207
581	1.00437
582	0.99787
583	1.00213
584	1.00958
585	1.00138
586	1.00222
587	1.00433
588	1.00441
589	1.00489
590	1.00646
591	1.0063
592	1.00666
593	0.999201
594	1.00268
595	1.00659
596	1.0045
597	1.00211
598	1.00136
599	1.00603
600	1.00152
601	0.997168
602	1.00475
603	1.00361
604	1.00295
605	1.00326
606	1.00381
607	0.998429
608	1.00192
609	1.00325
610	1.00359
611	1.00355
612	1.00471
613	0.999742
614	1.00484
615	1.00385
616	1.00817
617	1.00424
618	1.00302
619	1.0045
620	1.00667
621	1.00358
622	1.00251
623	1.00676
624	1.0057
625	1.00644
626	1.00256
627	1.00551
628	1.00503
629	1.00334
630	1.00639
631	1.00587
632	1.0003
633	1.00289
634	1.00419
635	1.00719
636	0.998845
637	1.00761
638	1.00278
639	1.00548
640	1.00477
641	1.00705
642	1.00397
643	1.00322
644	1.00645
645	1.00606
646	1.00799
647	1.00454
648	1.00567
649	1.00286
650	1.00665
651	1.00236
652	1.00303
653	1.00633
654	1.00298
655	1.00175
656	1.00368
657	1.00569
658	1.00434
659	1.00856
660	1.00199
661	1.00234
662	1.00576
663	1.0037
664	1.0025
665	1.0015
666	1.00179
667	1.00189
668	1.00008
669	1.00417
670	1.00524
671	1.00177
672	1.00189
673	1.00071
674	1.00157
675	1.00455
676	1.00127
677	1.00371
678	1.00273
679	0.999472
680	1.0006
681	1.00737
682	1.00616
683	1.00338
684	1.00053
685	1.00121
686	1.00335
687	1.00464
688	0.999646
689	1.0018
690	0.999531
691	1.00083
692	1.00286
693	1.00181
694	1.00042
695	1.00085
696	1.00592
697	1.00436
698	1.00081
699	1.0026
700	1.00334
701	1.00605
702	1.00126
703	1.00502
704	0.99764
705	1.00201
706	1.00279
707	1.00137
708	1.00002
709	1.00043
710	0.998827
711	1.00345
712	1.00475
713	1.00376
714	1.00342
715	1.00508
716	1.00053
717	1.00302
718	1.00184
719	1.00579
720	1.00108
721	1.00827
722	1.00296
723	1.00321
724	1.00425
725	1.00383
726	1.00531
727	1.00749
728	1.00325
729	1.00534
730	1.0022
731	1.00234
732	1.0038
733	0.998522
734	1.00677
735	1.00071
736	1.00091
737	1.00429
738	1.00171
739	1.00752
740	1.00249
741	1.00626
742	1.00363
743	1.00079
744	1.00244
745	1.00047
746	1.00202
747	1.00378
748	1.00393
749	1.00652
750	1.00321
751	1.00455
752	1.00202
753	1.00264
754	1.00272
755	1.00655
756	1.00475
757	1.00642
758	1.00397
759	1.00406
760	1.00386
761	1.00476
762	1.00302
763	1.00369
764	0.999304
765	0.995934
766	0.997481
767	1.00145
768	1.00386
769	1.00392
770	1.00355
771	1.00377
772	1.00353
773	0.998997
774	0.999127
775	1.00048
776	1.00528
777	1.00379
778	1.0012
779	0.998702
780	1.0024
781	1.00202
782	1.00337
783	1.00317
784	1.00212
785	1.00437
786	1.00261
787	1.00553
788	1.00237
789	1.00341
790	1.00267
791	1.00283
792	1.00637
793	1.00711
794	1.00057
795	1.0039
796	1.00227
797	1.00428
798	1.00158
799	1.00845
800	1.00174
801	1.00065
802	1.00395
803	1.00118
804	1.00373
805	1.0035
806	1.00142
807	1.00478
808	1.00302
809	1.00192
810	1.00518
811	1.00129
812	1.00371
813	1.006
814	1.00188
815	1.00439
816	0.999246
817	1.00195
818	1.00098
819	0.995072
820	1.00488
821	0.999174
822	1.00419
823	1.00164
824	1.00205
825	1.00321
826	1.00294
827	1.0018
828	1.00277
829	1.00428
830	0.999041
831	1.00188
832	1.0067
833	1.00253
834	1.00351
835	1.00041
836	0.996694
837	0.999698
838	1.00349
839	1.00131

## Sheet: FigS9B
R4
Time (s)	Normalized YFP/CFP ratio
0	1
1	0.998086
2	1.00165
3	0.998102
4	1.0036
5	0.999352
6	1.00029
7	0.998366
8	1.00152
9	0.996666
10	1.0026
11	1.00044
12	0.997144
13	0.999061
14	0.999576
15	0.99547
16	1.00287
17	1.00127
18	0.989876
19	0.998094
20	0.998327
21	0.996536
22	0.997069
23	0.997939
24	0.998139
25	0.990726
26	0.999358
27	0.997297
28	1.00124
29	0.994676
30	0.993901
31	1.00314
32	0.998526
33	0.992501
34	0.999612
35	0.996245
36	1.00116
37	0.99966
38	1.00458
39	0.999843
40	0.99991
41	0.997622
42	0.999722
43	1.00089
44	0.99539
45	0.995876
46	0.998957
47	0.992699
48	0.999311
49	0.996531
50	1.00591
51	0.995288
52	1.00091
53	0.997643
54	0.999895
55	1.00272
56	1.002
57	0.997925
58	0.997865
59	0.998129
60	0.994556
61	0.996141
62	0.997926
63	0.995519
64	0.997389
65	0.999549
66	0.995633
67	0.998574
68	0.99822
69	0.99862
70	0.998979
71	1.00266
72	1.00813
73	1.00301
74	1.00313
75	1.0061
76	1.00003
77	1.00094
78	0.99595
79	0.996987
80	0.994375
81	0.999307
82	0.991179
83	1.00088
84	0.993382
85	0.998646
86	0.998456
87	0.998489
88	0.9981
89	0.996596
90	0.992238
91	0.996349
92	0.990245
93	0.996831
94	1.00083
95	1.00047
96	1.00371
97	0.998794
98	0.99612
99	1.00157
100	1.00324
101	0.996876
102	0.99715
103	1.00062
104	0.995309
105	0.994787
106	0.992395
107	0.994588
108	0.993169
109	1.0004
110	1.00335
111	0.995525
112	0.995552
113	0.998353
114	1.00077
115	1.00218
116	0.998944
117	1.00124
118	1.00036
119	1.00508
120	1.00185
121	1.00449
122	1.0039
123	1.00203
124	1.00202
125	1.00084
126	0.996786
127	0.999639
128	0.998756
129	0.995894
130	0.993299
131	0.996894
132	0.995931
133	1.00139
134	0.995915
135	0.996468
136	0.99689
137	1.00113
138	0.995124
139	1.00155
140	0.996256
141	0.999189
142	1.00232
143	0.99442
144	1.00342
145	0.999663
146	0.990208
147	1.00435
148	0.997236
149	0.99409
150	0.996036
151	0.993914
152	0.998661
153	0.993472
154	0.991747
155	0.986464
156	0.995467
157	0.991694
158	0.988834
159	0.99728
160	0.990081
161	0.990859
162	0.993432
163	0.996093
164	0.993336
165	0.990466
166	0.99094
167	0.992874
168	0.991856
169	0.98702
170	0.990168
171	0.992683
172	0.990348
173	0.990097
174	0.990849
175	0.991967
176	0.989579
177	0.996056
178	0.988352
179	0.986796
180	0.993413
181	0.983494
182	0.991664
183	0.986917
184	0.99122
185	0.992233
186	0.987584
187	0.989653
188	0.990962
189	0.986093
190	0.988337
191	0.992709
192	0.983664
193	0.987811
194	0.989773
195	0.98744
196	0.985471
197	0.987863
198	0.982421
199	0.992719
200	0.987672
201	0.987006
202	0.989905
203	0.992533
204	0.986096
205	0.990477
206	0.990713
207	0.988851
208	0.988782
209	0.986847
210	0.991682
211	0.992041
212	0.993987
213	0.989327
214	0.994096
215	0.988465
216	0.990364
217	0.989343
218	0.993523
219	0.991217
220	0.984615
221	0.988219
222	0.99476
223	0.988283
224	0.992369
225	0.995699
226	0.992791
227	0.987223
228	0.987939
229	0.992513
230	0.988955
231	0.989252
232	0.993034
233	0.986523
234	0.991268
235	0.994981
236	0.991497
237	0.990304
238	0.984453
239	0.996951
240	0.986042
241	0.991867
242	0.992182
243	0.994895
244	0.99117
245	0.994752
246	0.993429
247	0.985454
248	0.989699
249	0.991117
250	0.987029
251	0.991164
252	0.992336
253	0.993216
254	0.991168
255	0.988903
256	0.993666
257	0.992887
258	0.989202
259	0.992914
260	0.987433
261	0.991905
262	0.986765
263	0.990767
264	0.989878
265	0.992849
266	0.98669
267	0.993583
268	0.993263
269	0.993271
270	0.991403
271	0.993769
272	0.989662
273	0.987607
274	0.986062
275	0.990742
276	0.990696
277	0.98987
278	0.994587
279	0.989508
280	0.985707
281	0.99202
282	0.987435
283	0.993586
284	0.986107
285	0.989718
286	0.992373
287	0.991473
288	0.992061
289	0.993838
290	0.989936
291	0.989543
292	0.988388
293	0.990208
294	0.984257
295	0.992981
296	0.993032
297	0.99006
298	0.99088
299	0.992812
300	0.991916
301	0.990197
302	0.991096
303	0.992583
304	0.990394
305	0.989831
306	0.99056
307	0.996845
308	0.987455
309	0.991673
310	0.993035
311	0.98831
312	0.98802
313	0.997148
314	0.991431
315	0.994747
316	0.992816
317	0.990942
318	0.99532
319	0.99105
320	0.989695
321	0.993498
322	0.995316
323	0.992246
324	0.991298
325	0.982804
326	0.994457
327	0.989169
328	0.993169
329	0.991623
330	0.990617
331	0.993029
332	0.994093
333	0.9907
334	0.99519
335	0.991695
336	0.991899
337	0.994765
338	0.988595
339	0.997576
340	0.996896
341	0.993207
342	0.990146
343	0.995571
344	0.994868
345	0.99771
346	0.995518
347	0.998453
348	0.997487
349	0.998609
350	0.996091
351	0.994119
352	0.986274
353	0.997585
354	0.996683
355	1.00219
356	0.995305
357	0.998228
358	1.0046
359	0.999184
360	1.00186
361	0.995703
362	0.996129
363	0.995773
364	0.99629
365	0.996406
366	1.00289
367	0.997522
368	0.993809
369	0.999524
370	1.00024
371	0.998355
372	1.0033
373	0.99848
374	1.00043
375	0.994667
376	0.993368
377	1.00002
378	0.995693
379	0.995644
380	0.999121
381	0.999385
382	0.99624
383	1.00065
384	0.997147
385	0.997982
386	0.9996
387	0.996604
388	0.998575
389	0.999918
390	0.997598
391	0.998322
392	1.00297
393	1.0009
394	1.00071
395	0.991796
396	0.997565
397	0.994578
398	1.00139
399	1.0028
400	1.00248
401	0.997685
402	0.992968
403	0.9971
404	0.999855
405	1.00052
406	1.00058
407	1.00245
408	1.00083
409	0.997655
410	0.99732
411	0.999311
412	0.999651
413	0.999866
414	0.997616
415	0.993447
416	0.996087
417	0.9977
418	1.00053
419	0.99958
420	0.998565
421	0.994377
422	1.00272
423	1.00212
424	0.996209
425	0.997646
426	1.00008
427	0.995263
428	0.996739
429	0.994778
430	0.996621
431	1.0005
432	0.999534
433	1.0027
434	1.00239
435	1.00055
436	0.997917
437	1.00132
438	1.00204
439	1.00453
440	0.996957
441	1.00042
442	0.995966
443	0.999708
444	1.00501
445	0.998847
446	0.995948
447	0.998159
448	1.00387
449	0.996075
450	0.994147
451	0.998868
452	0.9968
453	0.999656
454	0.999853
455	0.997897
456	0.997789
457	0.996616
458	0.999075
459	0.997367
460	1.00157
461	0.997041
462	0.995749
463	0.993887
464	0.992571
465	0.997832
466	0.996696
467	0.991985
468	0.988072
469	0.987589
470	0.985716
471	0.991871
472	0.989127
473	0.989274
474	0.990014
475	0.985307
476	0.984616
477	0.978838
478	0.984964
479	0.983107
480	0.981236
481	0.979912
482	0.981235
483	0.98569
484	0.984343
485	0.981659
486	0.983599
487	0.981332
488	0.985814
489	0.984626
490	0.98118
491	0.981524
492	0.983097
493	0.984189
494	0.978863
495	0.979924
496	0.982988
497	0.97432
498	0.980355
499	0.983577
500	0.975541
501	0.978056
502	0.980457
503	0.973779
504	0.985936
505	0.978211
506	0.981343
507	0.98518
508	0.983567
509	0.979663
510	0.983763
511	0.981106
512	0.976167
513	0.977218
514	0.984
515	0.983567
516	0.978814
517	0.984536
518	0.983707
519	0.980908
520	0.980766
521	0.982277
522	0.981484
523	0.9817
524	0.98143
525	0.98334
526	0.982065
527	0.980067
528	0.985371
529	0.988025
530	0.979871
531	0.983828
532	0.977792
533	0.983441
534	0.977015
535	0.983785
536	0.984907
537	0.988366
538	0.980894
539	0.981779
540	0.978145
541	0.982332
542	0.980962
543	0.983404
544	0.976745
545	0.987092
546	0.98422
547	0.981362
548	0.98267
549	0.977585
550	0.986842
551	0.983385
552	0.978834
553	0.983318
554	0.977436
555	0.981285
556	0.988087
557	0.981119
558	0.982785
559	0.98566
560	0.979777
561	0.97705
562	0.979624
563	0.98107
564	0.985511
565	0.978797
566	0.982913
567	0.981697
568	0.9811
569	0.991004
570	0.98653
571	0.986217
572	0.97961
573	0.985024
574	0.981899
575	0.981899
576	0.984139
577	0.98075
578	0.983041
579	0.978843
580	0.986637
581	0.981274
582	0.984534
583	0.982617
584	0.982853
585	0.981566
586	0.983873
587	0.986161
588	0.986503
589	0.980668
590	0.987903
591	0.983717
592	0.982836
593	0.984658
594	0.981766
595	0.984944
596	0.97947
597	0.980897
598	0.989587
599	0.979643
600	0.980721
601	0.981626
602	0.987374
603	0.985179
604	0.981585
605	0.987731
606	0.983653
607	0.981111
608	0.979097
609	0.986081
610	0.983305
611	0.979236
612	0.987101
613	0.982234
614	0.97952
615	0.986766
616	0.983271
617	0.991166
618	0.98456
619	0.983605
620	0.984162
621	0.987719
622	0.983839
623	0.988822
624	0.983202
625	0.982685
626	0.984513
627	0.987716
628	0.98453
629	0.987925
630	0.989257
631	0.984677
632	0.983624
633	0.984773
634	0.986018
635	0.981686
636	0.979024
637	0.985842
638	0.982222
639	0.986105
640	0.987792
641	0.982519
642	0.983867
643	0.98836
644	0.984175
645	0.981845
646	0.985505
647	0.984391
648	0.982717
649	0.98321
650	0.983313
651	0.984187
652	0.981669
653	0.98281
654	0.98398
655	0.980942
656	0.979297
657	0.988256
658	0.98043
659	0.983485
660	0.984061
661	0.984145
662	0.987418
663	0.985629
664	0.986622
665	0.986802
666	0.983211
667	0.981984
668	0.984007
669	0.988428
670	0.985253
671	0.984148
672	0.978518
673	0.989686
674	0.980205
675	0.981171
676	0.983274
677	0.979579
678	0.985067
679	0.986893
680	0.987362
681	0.985291
682	0.979909
683	0.983719
684	0.979855
685	0.985526
686	0.988738
687	0.979451
688	0.983934
689	0.989163
690	0.987009
691	0.982456
692	0.980259
693	0.984521
694	0.982028
695	0.978836
696	0.9882
697	0.981203
698	0.985804
699	0.987308
700	0.984988
701	0.988977
702	0.989205
703	0.99015
704	0.990172
705	0.989188
706	0.985722
707	0.989977
708	0.981785
709	0.987027
710	0.98787
711	0.984342
712	0.992507
713	0.985361
714	0.99021
715	0.987558
716	0.986487
717	0.994213
718	0.98092
719	0.987687
720	0.992137
721	0.991836
722	0.987414
723	0.990253
724	0.99276
725	0.991726
726	0.991793
727	0.993962
728	0.997732
729	0.991916
730	0.986572
731	0.994388
732	0.995991
733	0.998177
734	1.00291
735	0.992832
736	1.00014
737	0.995633
738	1.002
739	0.996881
740	1.00299
741	0.997026
742	1.00204
743	0.997664
744	0.992694
745	1.00753
746	0.997694
747	0.999801
748	0.99916
749	1.00446
750	1.00483
751	1.00944
752	0.99959
753	1.00053
754	0.996627
755	0.999452
756	1.00478
757	0.999414
758	1.00214
759	0.999589
760	1.00597
761	1.00669
762	1.00238
763	1.00236
764	1.0048
765	0.997987
766	1.00029
767	1.00372
768	1.00734
769	1.00799
770	1.00033
771	1.00807
772	1.00225
773	1.00448
774	1.00316
775	1.00435
776	1.00159
777	1.00208
778	0.998392
779	1.00275
780	1.00758
781	1.00131
782	1.00433
783	1.00581
784	1.00481
785	1.00112
786	1.00089
787	0.998407
788	1.00883
789	1.00529
790	1.00439
791	1.00208
792	1.00332
793	1.01026
794	1.00105
795	1.00423
796	1.00647
797	1.00499
798	0.999683
799	0.998604
800	1.0005
801	1.00398
802	1.00227
803	1.00462
804	1.00636
805	1.00775
806	1.0049
807	1.007
808	1.00337
809	1.003
810	1.01124
811	1.00419
812	1.00539
813	0.999836
814	1.00367
815	1.003
816	1.00429
817	1.00071
818	1.00215
819	1.0042
820	1.0043
821	1.00575
822	1.00516
823	1.00092
824	0.997697

## Sheet: FigS9C
R1
Time (s)	Normalized YFP/CFP ratio
0	1
1	1.00055
2	0.998207
3	0.997269
4	0.996699
5	1.00075
6	0.997006
7	1.00185
8	0.999778
9	0.998604
10	0.996952
11	1.00015
12	0.996997
13	1.00123
14	0.99768
15	0.995323
16	0.996212
17	0.996808
18	0.997975
19	0.998589
20	0.998869
21	0.998355
22	0.996186
23	1.00352
24	0.997839
25	0.999283
26	0.99908
27	0.999505
28	0.997885
29	0.994754
30	1.001
31	0.996725
32	0.995986
33	0.997935
34	0.996836
35	0.993969
36	0.996754
37	0.995904
38	1.00003
39	0.99909
40	0.997865
41	0.996879
42	1.00159
43	0.999748
44	1.00041
45	0.998157
46	0.999526
47	0.999435
48	0.998209
49	0.997708
50	0.998965
51	0.998722
52	0.998035
53	1.00178
54	0.998471
55	0.997988
56	0.997798
57	0.995029
58	0.997867
59	0.99874
60	0.997517
61	0.995371
62	0.996227
63	1.00228
64	0.996912
65	0.996188
66	1.00065
67	0.999647
68	0.996448
69	0.996406
70	0.9978
71	0.99798
72	0.995968
73	0.996737
74	0.999584
75	0.997511
76	0.99766
77	0.998588
78	0.998936
79	0.996701
80	0.998598
81	0.995192
82	0.995441
83	0.997773
84	0.998612
85	0.999065
86	0.994671
87	1.00064
88	0.998756
89	0.996266
90	0.998312
91	0.994241
92	0.997945
93	0.995699
94	0.995265
95	0.994796
96	0.997324
97	0.999862
98	0.999822
99	0.996256
100	1.00013
101	0.996769
102	0.999494
103	0.997796
104	0.995166
105	0.996065
106	1.00111
107	0.996783
108	0.997195
109	1.00194
110	0.999371
111	0.996322
112	0.995874
113	1.00094
114	0.997234
115	1.00089
116	0.997203
117	0.995299
118	0.999445
119	0.997799
120	0.995802
121	0.998555
122	0.99796
123	0.996258
124	0.99749
125	0.998432
126	0.994295
127	1.00121
128	0.996466
129	0.998107
130	0.999675
131	0.996859
132	0.999747
133	0.999917
134	0.994806
135	1.00169
136	0.99778
137	0.999231
138	0.998697
139	0.999052
140	0.998317
141	0.997195
142	0.99949
143	0.998234
144	0.998394
145	0.99793
146	1.00119
147	1.00117
148	1.00125
149	0.999612
150	0.995964
151	1.00014
152	0.996821
153	0.997387
154	0.997927
155	0.997854
156	1.00068
157	1.00106
158	1.0012
159	1.00152
160	0.995029
161	1.00214
162	0.999464
163	0.999012
164	0.999518
165	1.00007
166	0.996853
167	1.00011
168	0.997303
169	0.99987
170	0.99921
171	1.00103
172	0.999051
173	0.997575
174	1.00002
175	0.998371
176	0.999476
177	0.999755
178	1.00218
179	0.999702
180	1.00057
181	0.997198
182	1.00126
183	0.999357
184	1.00067
185	0.999845
186	1.00238
187	0.998716
188	0.99611
189	0.999687
190	0.99705
191	0.995598
192	0.998475
193	0.9996
194	0.995475
195	0.997954
196	1.00238
197	0.999356
198	0.99609
199	1.00096
200	1.00034
201	0.997931
202	0.999616
203	0.999682
204	1.00185
205	0.996053
206	0.996696
207	1.00179
208	0.996444
209	0.997446
210	1.00051
211	0.9951
212	0.999762
213	0.999103
214	0.998065
215	0.999877
216	0.998329
217	0.999687
218	0.999768
219	1.00054
220	0.999904
221	1.00234
222	0.997474
223	0.997858
224	0.999722
225	0.99558
226	0.999753
227	1.00172
228	0.996914
229	0.998195
230	0.994595
231	0.999998
232	0.999833
233	0.999692
234	0.99884
235	1.00327
236	0.998345
237	0.999344
238	0.997708
239	0.996253
240	0.996249
241	0.999219
242	0.997544
243	0.99583
244	0.997579
245	0.994735
246	1.00205
247	0.995075
248	0.999093
249	0.998473
250	0.998082
251	0.997326
252	0.999119
253	0.998652
254	1.00081
255	0.995546
256	0.998541
257	1.00177
258	1.00148
259	0.997772
260	0.997997
261	0.998644
262	1.00076
263	1.00023
264	1.00157
265	1.00059
266	0.998489
267	1.00317
268	0.997918
269	1.00063
270	0.99977
271	0.995359
272	0.996278
273	0.99673
274	0.999629
275	0.99849
276	0.999993
277	0.998359
278	1.00019
279	0.999813
280	1.00101
281	0.999019
282	0.99802
283	0.997208
284	1.00014
285	0.9988
286	0.994103
287	0.989675
288	0.982054
289	0.978448
290	0.976763
291	0.971558
292	0.966223
293	0.961139
294	0.955285
295	0.956202
296	0.955593
297	0.950872
298	0.948281
299	0.951839
300	0.951628
301	0.948105
302	0.947539
303	0.948391
304	0.94275
305	0.944508
306	0.947853
307	0.948507
308	0.947203
309	0.945439
310	0.94639
311	0.945186
312	0.944248
313	0.949269
314	0.944035
315	0.948969
316	0.944852
317	0.944177
318	0.944706
319	0.942545
320	0.944393
321	0.943564
322	0.942896
323	0.943522
324	0.943745
325	0.944714
326	0.946263
327	0.944046
328	0.943866
329	0.94372
330	0.94245
331	0.942491
332	0.941997
333	0.942773
334	0.944375
335	0.941846
336	0.940585
337	0.942684
338	0.940153
339	0.938851
340	0.944361
341	0.942496
342	0.93913
343	0.941467
344	0.939106
345	0.939719
346	0.939233
347	0.93817
348	0.937089
349	0.940126
350	0.935767
351	0.935851
352	0.934444
353	0.93899
354	0.938197
355	0.936852
356	0.938426
357	0.933671
358	0.936506
359	0.938011
360	0.941862
361	0.936104
362	0.935999
363	0.935095
364	0.936334
365	0.932844
366	0.939109
367	0.933623
368	0.940691
369	0.933163
370	0.937678
371	0.934687
372	0.937566
373	0.930355
374	0.933577
375	0.936112
376	0.936022
377	0.939408
378	0.933359
379	0.93727
380	0.934831
381	0.935228
382	0.934022
383	0.935682
384	0.934301
385	0.937659
386	0.931598
387	0.932679
388	0.937797
389	0.934356
390	0.934411
391	0.937027
392	0.933206
393	0.934011
394	0.932
395	0.935876
396	0.933615
397	0.936853
398	0.932348
399	0.932387
400	0.935177
401	0.93518
402	0.93083
403	0.93448
404	0.936249
405	0.933898
406	0.932943
407	0.933974
408	0.933533
409	0.933735
410	0.9345
411	0.935013
412	0.932693
413	0.938426
414	0.934882
415	0.93543
416	0.934401
417	0.934158
418	0.93547
419	0.934223
420	0.940362
421	0.930126
422	0.937411
423	0.935564
424	0.93245
425	0.935295
426	0.933042
427	0.932911
428	0.931806
429	0.934658
430	0.938048
431	0.935363
432	0.934886
433	0.932419
434	0.933273
435	0.933149
436	0.936709
437	0.936041
438	0.934911
439	0.934478
440	0.934769
441	0.935898
442	0.934106
443	0.933505
444	0.935429
445	0.933147
446	0.933976
447	0.935216
448	0.937968
449	0.933366
450	0.936251
451	0.937957
452	0.934945
453	0.936437
454	0.937358
455	0.937046
456	0.934986
457	0.939005
458	0.938457
459	0.938292
460	0.941021
461	0.941262
462	0.943504
463	0.942438
464	0.943543
465	0.943423
466	0.950042
467	0.953271
468	0.951108
469	0.955249
470	0.956329
471	0.957333
472	0.962123
473	0.960061
474	0.963846
475	0.967067
476	0.970478
477	0.972827
478	0.973817
479	0.982266
480	0.978128
481	0.982339
482	0.985518
483	0.984444
484	0.98414
485	0.985328
486	0.987884
487	0.985578
488	0.988577
489	0.99052
490	0.991323
491	0.991482
492	0.989917
493	0.992443
494	0.993709
495	0.993161
496	0.990925
497	0.990909
498	0.991149
499	0.994298
500	0.992557
501	0.995046
502	0.99105
503	0.993472
504	0.991072
505	0.993228
506	0.991575
507	0.992198
508	0.992425
509	0.992692
510	0.99208
511	0.987077
512	0.991302
513	0.992499
514	0.992272
515	0.989939
516	0.989963
517	0.989662
518	0.990076
519	0.990235
520	0.994408
521	0.995116
522	0.990466
523	0.992912
524	0.991355
525	0.990134
526	0.991359
527	0.99028
528	0.990368
529	0.99455
530	0.990888
531	0.992368
532	0.993029
533	0.990843
534	0.990888
535	0.989915
536	0.988866
537	0.987383
538	0.988376
539	0.990462
540	0.989282
541	0.992176
542	0.991108
543	0.991803
544	0.991174
545	0.990131
546	0.990911
547	0.988522
548	0.991052
549	0.993413
550	0.989608
551	0.993373
552	0.994259
553	0.992548
554	0.989255
555	0.990894
556	0.994247
557	0.990727
558	0.991823
559	0.992858
560	0.99259
561	0.994356
562	0.992114
563	0.995288
564	0.996164
565	0.992195
566	0.993174
567	0.991104
568	0.995588
569	0.991922
570	0.99392
571	0.991551
572	0.994932
573	0.990724
574	0.993283
575	0.990914
576	0.993682
577	0.991461
578	0.992774
579	0.993126
580	0.992169
581	0.993325
582	0.991382
583	0.99235
584	0.992516
585	0.991711
586	0.994626
587	0.993939
588	0.99211
589	0.994033
590	0.991706
591	0.993441
592	0.993737
593	0.994576
594	0.994603
595	0.990222
596	0.994073
597	0.994042
598	0.993659
599	0.991627
600	0.991928
601	0.997984
602	0.992373
603	0.992623
604	0.991706
605	0.993721
606	0.995084
607	0.991159
608	0.992217
609	0.992145
610	0.994059
611	0.994414
612	0.992474
613	0.993291
614	0.996706
615	0.994277
616	0.996078
617	0.991515
618	0.997558
619	0.994059
620	0.997128
621	0.994952
622	0.994564
623	0.997156
624	0.993079
625	0.995818
626	0.992731
627	0.995595
628	0.994839
629	0.993637
630	0.994533
631	0.994087
632	0.992958
633	0.993899
634	0.994986
635	0.995473
636	0.993849
637	0.995368
638	0.993932
639	0.99642
640	0.993435
641	0.994297
642	0.993807
643	0.992924
644	0.995336
645	0.995458
646	0.996479
647	0.995655
648	0.994963
649	0.996661
650	0.998445
651	0.999487
652	0.995897
653	0.995125
654	0.99826
655	0.995521
656	0.996358
657	0.991737
658	0.996249
659	0.993296
660	0.996103
661	0.996633
662	0.998276
663	0.997544
664	0.994487
665	0.99675
666	0.997562
667	0.998311
668	0.999667
669	0.997662
670	0.994614
671	0.995776
672	0.997558
673	0.997233
674	0.997231
675	0.996382
676	0.995551
677	0.995478
678	0.996272
679	0.997043
680	0.998135
681	0.995773
682	0.995288
683	0.997323
684	0.997577
685	0.997075
686	0.997164
687	0.994832
688	0.995335
689	0.993461
690	0.996232
691	0.997639
692	0.998837
693	1.00008
694	0.996247
695	0.998998
696	0.997556
697	0.998341
698	0.993518
699	0.996753
700	0.997343
701	1.00011
702	0.999295
703	0.996797
704	0.995923
705	0.996649
706	0.99743
707	0.994491
708	0.997191
709	0.9949
710	0.997056
711	1.00069
712	0.995447
713	0.997602
714	0.995409
715	0.993666
716	0.998736
717	0.99724
718	0.99739
719	0.998544
720	0.995807
721	0.996363
722	0.994576
723	0.99997
724	0.997328
725	1.00239
726	1.00206
727	0.999233
728	0.997154
729	0.993909
730	0.995911
731	0.994974
732	0.997614
733	0.999266
734	0.998017
735	0.9985
736	0.997589
737	0.9972
738	0.99768
739	1.00062
740	0.994161
741	0.999623
742	0.998905
743	0.998581
744	0.999249
745	0.997694
746	0.997234
747	0.997056
748	0.996903
749	0.998037
750	1.00023
751	0.998469
752	0.99649
753	0.998679
754	0.999106
755	0.998377
756	0.999739
757	1.00052
758	0.999294
759	0.996458
760	0.998071
761	0.997767
762	0.999901
763	1.00094
764	0.999635
765	0.997404
766	1.00125
767	1.0019
768	0.996862
769	1.00137
770	0.999534
771	1.00111
772	0.997315
773	1.00095
774	0.999036
775	0.99831
776	0.999699
777	0.99935
778	0.996226
779	0.995719
780	0.996767
781	0.99807
782	1.00006
783	1.00433
784	0.997937
785	1.00134
786	0.998033
787	0.998811
788	0.997887
789	1.00052
790	0.998913
791	0.99867
792	0.999907
793	1.00212
794	1.00226
795	1.00304
796	1.00004
797	0.997983
798	1.00255
799	0.999083
800	0.998148
801	1.00053
802	0.999952
803	1.00046
804	0.999116
805	1.00043
806	1.00028
807	0.998212
808	0.998944
809	0.999152
810	1.00023
811	0.999153
812	1.00116
813	0.999818
814	1.00162
815	0.999952
816	1.00205
817	1.0011
818	1.00461
819	1.00238
820	1.00428
821	1.00081
822	1.00246
823	1.00233
824	1.00139
825	1.00247
826	0.998957
827	1.00335
828	1.00277
829	1.00416
830	1.00376
831	1.00167
832	1.0019
833	1.00096
834	1.0013
835	1.00254
836	1.00458
837	1.00123
838	1.00224
839	1.0037
840	1.00605
841	1.00147
842	1.00252
843	1.0048
844	1.00323
845	1.00538
846	1.00586
847	1.00252
848	1.00561
849	1.00154
850	1.00147
851	1.00174
852	0.998407
853	0.998282
854	0.998425
855	0.996963
856	0.998357
857	1.00006
858	0.997711
859	0.994184
860	0.99892
861	0.996319
862	0.996914
863	0.994335
864	0.994593
865	0.995805
866	0.993977
867	0.996779
868	0.995369
869	0.990576
870	0.993417
871	0.995902
872	0.993782
873	0.991816
874	0.993497
875	0.99039
876	0.990381
877	0.994285
878	0.995385
879	0.992497
880	0.992497
881	0.98732
882	0.987847
883	0.992552
884	0.992067
885	0.991825
886	0.991868
887	0.989257
888	0.992145
889	0.989628
890	0.994256
891	0.992077
892	0.993113
893	0.992827
894	0.992518
895	0.991924
896	0.991236
897	0.988086
898	0.991355
899	0.993463
900	0.990667
901	0.990303
902	0.991229
903	0.995229
904	0.994742
905	0.989233
906	0.990777
907	0.994679
908	0.991872
909	0.994845
910	0.990657
911	0.991625
912	0.990151
913	0.991403
914	0.993016
915	0.991847
916	0.993623
917	0.990531
918	0.99331
919	0.993951
920	0.99376
921	0.991752
922	0.990503
923	0.987747
924	0.989826
925	0.993708
926	0.993666
927	0.989769
928	0.994128
929	0.990201
930	0.991503
931	0.993988
932	0.995404
933	0.991934
934	0.993543
935	0.992914
936	0.996983
937	0.991013
938	0.992034
939	0.992853
940	0.99273
941	0.992027
942	0.995149
943	0.990953
944	0.993688
945	0.992264
946	0.996796
947	0.992971
948	0.993579
949	0.993675
950	0.99412
951	0.994109
952	0.992542
953	0.992039
954	0.994704
955	0.995015
956	0.992849
957	0.994299
958	0.994524
959	0.991608
960	0.993968
961	0.995034
962	0.992602
963	0.992334
964	0.993975
965	0.993552
966	0.995073
967	0.991214
968	0.990926
969	0.991872
970	0.996206
971	0.994213
972	0.993299
973	0.991641
974	0.992908
975	0.994495
976	0.992064
977	0.99249
978	0.996796
979	0.990999
980	0.993312
981	0.992955
982	0.99533
983	0.994807
984	0.992587
985	0.992817
986	0.990851
987	0.994104
988	0.995041
989	0.994305
990	0.996125
991	0.999051
992	0.994369
993	0.995391
994	0.994298
995	0.997601
996	1.00039
997	0.993943
998	0.996513
999	0.997411
1000	0.997571
1001	1.00179
1002	1.00062
1003	1.0011
1004	1.00168
1005	1.00059
1006	1.00245
1007	0.998961
1008	1.00441
1009	1.0042
1010	1.00652
1011	1.00272
1012	1.0031
1013	1.00653
1014	1.00582
1015	1.00675
1016	1.00296
1017	1.00368
1018	1.00697
1019	1.0044
1020	1.00305
1021	1.00337
1022	1.0058
1023	1.0036
1024	1.0047
1025	1.00722
1026	1.00578
1027	1.00639
1028	1.00218
1029	1.00677
1030	1.00832
1031	1.00853
1032	1.00713
1033	1.00653
1034	1.00473
1035	1.00515
1036	1.00897
1037	1.00494
1038	1.00589
1039	1.00672
1040	1.00501
1041	1.00717
1042	1.00839
1043	1.0061
1044	1.00623
1045	1.00595
1046	1.00898
1047	1.01014
1048	1.00961
1049	1.00232
1050	1.00828
1051	1.0078
1052	1.00473
1053	1.00938
1054	1.00975
1055	1.00708
1056	1.00821
1057	1.01054
1058	1.00934
1059	1.00727
1060	1.01032
1061	1.00741
1062	1.01048
1063	1.00628
1064	1.00816
1065	1.01282
1066	1.00706
1067	1.01232
1068	1.00877
1069	1.0088
1070	1.00716
1071	1.01075
1072	1.00931
1073	1.00725
1074	1.00901
1075	1.00601
1076	1.01088
1077	1.00778
1078	1.00855
1079	1.00754
1080	1.00607
1081	1.00896
1082	1.0064
1083	1.00744
1084	1.0118
1085	1.01099
1086	1.00927
1087	1.00826
1088	1.0069
1089	1.00738
1090	1.00657
1091	1.0087
1092	1.00832
1093	1.01202
1094	1.00894
1095	1.01033
1096	1.00758
1097	1.00533
1098	1.00768
1099	1.00591
1100	1.00933
1101	1.0072
1102	1.00516
1103	1.0066
1104	1.011
1105	1.01237
1106	1.00835
1107	1.01239
1108	1.00866
1109	1.00793
1110	1.00765
1111	1.01016
1112	1.00916
1113	1.00778
1114	1.00782
1115	1.00889
1116	1.01131
1117	1.00951
1118	1.00926
1119	1.00747
1120	1.00975
1121	1.00906
1122	1.00672
1123	1.01227
1124	1.00702
1125	1.00903
1126	1.01155
1127	1.00802
1128	1.00787
1129	1.01075
1130	1.01245
1131	1.00587
1132	1.00815
1133	1.00478
1134	1.0081
1135	1.00421
1136	1.00843
1137	1.00987
1138	1.01201
1139	1.00918
1140	1.00936
1141	1.00828
1142	1.00693
1143	1.01362
1144	1.00805
1145	1.00968
1146	1.00811
1147	1.00789
1148	1.01369
1149	1.00862
1150	1.00927
1151	1.00961
1152	1.00847
1153	1.01066
1154	1.00751
1155	1.00832
1156	1.0086
1157	1.00912
1158	1.01431
1159	1.01049
1160	1.0099
1161	1.00863
1162	1.0077
1163	1.01007
1164	1.01018
1165	1.01438
1166	1.01015
1167	1.00891
1168	1.01255
1169	1.01087
1170	1.01285
1171	1.00674
1172	1.01106
1173	1.01027
1174	1.00958
1175	1.0124
1176	1.01061
1177	1.00997
1178	1.00757
1179	1.00933
1180	1.01144
1181	1.01074
1182	1.01249
1183	1.01071
1184	1.00864
1185	1.00909
1186	1.01133
1187	1.00895
1188	1.01126
1189	1.00965
1190	1.0092
1191	1.01245
1192	1.01141
1193	1.01215
1194	1.00951
1195	1.01248
1196	1.00825
1197	1.01148
1198	1.00772
1199	1.0057
1200	1.00512
1201	1.00699
1202	1.00835
1203	1.00285
1204	1.00122
1205	0.99824
1206	0.999526
1207	0.997077
1208	0.999159
1209	0.993195
1210	0.992493
1211	0.990397
1212	0.988228
1213	0.990119
1214	0.988305
1215	0.988351
1216	0.990577
1217	0.986897
1218	0.990746
1219	0.987984
1220	0.984161
1221	0.983848
1222	0.984898
1223	0.982562
1224	0.981286
1225	0.982819
1226	0.983955
1227	0.980987
1228	0.98095
1229	0.983662
1230	0.984228
1231	0.984655
1232	0.98165
1233	0.981387
1234	0.976961
1235	0.981266
1236	0.981588
1237	0.979191
1238	0.979593
1239	0.978735
1240	0.982205
1241	0.980393
1242	0.980548
1243	0.980872
1244	0.97774
1245	0.978413
1246	0.978454
1247	0.978798
1248	0.976132
1249	0.980136
1250	0.983012
1251	0.97775
1252	0.981557
1253	0.979199
1254	0.97976
1255	0.980255
1256	0.979663
1257	0.979794
1258	0.979777
1259	0.983898
1260	0.97973
1261	0.981298
1262	0.983584
1263	0.978061
1264	0.981928
1265	0.981904
1266	0.980204
1267	0.980103
1268	0.978319
1269	0.98068
1270	0.977988
1271	0.978528
1272	0.977267
1273	0.978089
1274	0.981925
1275	0.981013
1276	0.980386
1277	0.97636
1278	0.977638
1279	0.978116
1280	0.976473
1281	0.979606
1282	0.978813
1283	0.977098
1284	0.97866
1285	0.980353
1286	0.983974
1287	0.978402
1288	0.979583
1289	0.981652
1290	0.980258
1291	0.979533
1292	0.977907
1293	0.979204
1294	0.979522
1295	0.978356
1296	0.981543
1297	0.976991
1298	0.978286
1299	0.980014
1300	0.976205
1301	0.976594
1302	0.978607
1303	0.978958
1304	0.979671
1305	0.979488
1306	0.980476
1307	0.9776
1308	0.980755
1309	0.981153
1310	0.979475
1311	0.980314
1312	0.977717
1313	0.979628
1314	0.978789
1315	0.979544
1316	0.981603
1317	0.98337
1318	0.977176
1319	0.978751
1320	0.979588
1321	0.979764
1322	0.98237
1323	0.98131
1324	0.977056
1325	0.982848
1326	0.9808
1327	0.980369
1328	0.977506
1329	0.980677
1330	0.981082
1331	0.98024
1332	0.981764
1333	0.981451
1334	0.98171
1335	0.978469
1336	0.981741
1337	0.978528
1338	0.979847
1339	0.978353
1340	0.981437
1341	0.979222
1342	0.98214
1343	0.985372
1344	0.980702
1345	0.98106
1346	0.9866
1347	0.98532
1348	0.986318
1349	0.986019
1350	0.98731
1351	0.988824
1352	0.993024
1353	0.987422
1354	0.990723
1355	0.993266
1356	0.993074
1357	0.995126
1358	0.995024
1359	0.997172
1360	0.995232
1361	0.999544
1362	0.998603
1363	0.999752
1364	0.999486
1365	0.999021
1366	1.00108
1367	1.00538
1368	1.00241
1369	1.00544
1370	1.00505
1371	1.00267
1372	1.00529
1373	1.00864
1374	1.00441
1375	1.00492
1376	1.00879
1377	1.01176
1378	1.00696
1379	1.00904
1380	1.00629
1381	1.00902
1382	1.00903
1383	1.00799
1384	1.00864
1385	1.01002
1386	1.01083
1387	1.00864
1388	1.00909
1389	1.00968
1390	1.00405
1391	1.00859
1392	1.00706
1393	1.00797
1394	1.01114
1395	1.00783
1396	1.00746
1397	1.00926
1398	1.00985
1399	1.01106
1400	1.01144
1401	1.0111
1402	1.01034
1403	1.0102
1404	1.00892
1405	1.00925
1406	1.00944
1407	1.00933
1408	1.00655
1409	1.0071
1410	1.0082
1411	1.00617
1412	1.01037
1413	1.00889
1414	1.00818
1415	1.00855
1416	1.00958
1417	1.00775
1418	1.00858
1419	1.00593
1420	1.00977
1421	1.00637
1422	1.0091
1423	1.00678
1424	1.00681
1425	1.00927
1426	1.01322
1427	1.0086
1428	1.006
1429	1.01144
1430	1.00689
1431	1.01275
1432	1.01001
1433	1.0075
1434	1.01354
1435	1.00909
1436	1.00993
1437	1.00994
1438	1.00928
1439	1.00784
1440	1.00764
1441	1.00869
1442	1.00641
1443	1.00959
1444	1.00718
1445	1.00905
1446	1.00968
1447	1.00702
1448	1.01039
1449	1.00927
1450	1.00901
1451	1.01089
1452	1.01094
1453	1.00796
1454	1.00973
1455	1.00614
1456	1.01189
1457	1.00774
1458	1.0067
1459	1.00831
1460	1.01
1461	1.00895
1462	1.00877
1463	1.00869
1464	1.01194
1465	1.01108
1466	1.00912
1467	1.00799
1468	1.00754
1469	1.0121
1470	1.00919
1471	1.00921
1472	1.00974
1473	1.00697
1474	1.01259
1475	1.00939
1476	1.01044
1477	1.00448
1478	1.00767
1479	1.00995
1480	1.0104
1481	1.01128
1482	1.00972
1483	1.00815
1484	1.00937
1485	1.00531
1486	1.00514
1487	1.00835
1488	1.00458
1489	1.01092
1490	1.01286
1491	1.01059
1492	1.00733
1493	1.00769
1494	1.00788
1495	1.01094
1496	1.01037
1497	1.01037
1498	1.01117
1499	1.00684
1500	1.01122
1501	1.01123
1502	1.00936
1503	1.01327
1504	1.01001
1505	1.00805
1506	1.01378
1507	1.00989
1508	1.00731
1509	1.01025
1510	1.01135
1511	1.01142
1512	1.01184
1513	1.01335
1514	1.01005
1515	1.00844
1516	1.01077
1517	1.01
1518	1.01369
1519	1.00813
1520	1.00675
1521	1.0091
1522	1.01304
1523	1.00986
1524	1.01175
1525	1.00891
1526	1.00856
1527	1.01141
1528	1.00848
1529	1.00962
1530	1.01251
1531	1.0054
1532	1.00973
1533	1.01119
1534	1.00657
1535	1.00975
1536	1.00799
1537	1.00427
1538	1.00071
1539	0.995513
1540	0.996063
1541	0.987676
1542	0.983884
1543	0.984191
1544	0.983399
1545	0.978186
1546	0.980686
1547	0.978695
1548	0.975493
1549	0.976944
1550	0.977219
1551	0.975777
1552	0.974658
1553	0.974833
1554	0.976311
1555	0.972923
1556	0.972359
1557	0.971358
1558	0.967178
1559	0.968341
1560	0.969366
1561	0.969122
1562	0.968478
1563	0.96916
1564	0.969782
1565	0.968884
1566	0.971137
1567	0.971306
1568	0.967605
1569	0.968191
1570	0.967207
1571	0.962745
1572	0.969393
1573	0.967492
1574	0.969265
1575	0.966761
1576	0.96614
1577	0.965698
1578	0.967777
1579	0.962449
1580	0.964391
1581	0.967331
1582	0.96352
1583	0.962189
1584	0.962692
1585	0.967182
1586	0.967927
1587	0.965615
1588	0.962243
1589	0.965692
1590	0.966245
1591	0.967558
1592	0.966003
1593	0.966508
1594	0.968764
1595	0.963865
1596	0.963826
1597	0.966711
1598	0.961639
1599	0.96654
1600	0.963789
1601	0.969194
1602	0.965727
1603	0.964764
1604	0.966892
1605	0.967863
1606	0.960543
1607	0.966173
1608	0.966039
1609	0.968853
1610	0.964852
1611	0.967179
1612	0.965299
1613	0.962267
1614	0.964291
1615	0.961384
1616	0.967929
1617	0.963707
1618	0.965895
1619	0.964948
1620	0.967557
1621	0.967064
1622	0.965902
1623	0.962883
1624	0.964171
1625	0.965196
1626	0.965181
1627	0.965778
1628	0.965387
1629	0.966913
1630	0.963266
1631	0.963163
1632	0.964408
1633	0.963913
1634	0.962828
1635	0.966146
1636	0.962366
1637	0.964511
1638	0.963105
1639	0.962834
1640	0.966875
1641	0.964288
1642	0.966317
1643	0.965795
1644	0.966411
1645	0.96318
1646	0.966837
1647	0.966448
1648	0.963957
1649	0.964504
1650	0.964665
1651	0.967803
1652	0.965764
1653	0.965176
1654	0.962856
1655	0.967817
1656	0.966794
1657	0.964499
1658	0.96455
1659	0.968876
1660	0.964174
1661	0.961991
1662	0.963837
1663	0.96424
1664	0.965368
1665	0.966751
1666	0.962402
1667	0.964469
1668	0.964889
1669	0.965042
1670	0.965716
1671	0.962693
1672	0.965564
1673	0.963069
1674	0.970183
1675	0.967734
1676	0.965779
1677	0.967079
1678	0.964702
1679	0.964775
1680	0.963468
1681	0.961899
1682	0.964327
1683	0.969408
1684	0.962987
1685	0.968017
1686	0.9683
1687	0.969015
1688	0.968563
1689	0.967324
1690	0.970056
1691	0.970969
1692	0.970693
1693	0.975779
1694	0.975954
1695	0.977613
1696	0.975494
1697	0.977607
1698	0.977772
1699	0.979408
1700	0.980864
1701	0.981731
1702	0.983049
1703	0.984143
1704	0.986023
1705	0.98522
1706	0.989444
1707	0.990516
1708	0.993124
1709	0.991795
1710	0.993796
1711	0.997906
1712	0.996795
1713	1.00022
1714	1.00044
1715	0.99996
1716	0.996939
1717	1.00259
1718	1.00077
1719	0.998766
1720	1.00067
1721	1.00295
1722	1.00403
1723	1.00493
1724	1.00409
1725	1.00309
1726	1.00321
1727	1.00086
1728	1.00355
1729	1.00563
1730	1.00438
1731	1.0063
1732	1.00746
1733	1.0045
1734	1.00485
1735	1.00996
1736	1.00661
1737	1.00769
1738	1.00695
1739	1.00685
1740	1.00655
1741	1.00768
1742	1.00794
1743	1.00842
1744	1.0102
1745	1.00796
1746	1.00472
1747	1.00594
1748	1.00546
1749	1.00773
1750	1.00586
1751	1.00612
1752	1.00664
1753	1.00765
1754	1.00881
1755	1.00598
1756	1.00741
1757	1.00644
1758	1.00842
1759	1.00533
1760	1.0071
1761	1.01205
1762	1.00894
1763	1.01203
1764	1.00823
1765	1.0084
1766	1.00774
1767	1.0101
1768	1.00673
1769	1.00841
1770	1.00908
1771	1.00746
1772	1.01061
1773	1.0073
1774	1.00637
1775	1.006
1776	1.00427
1777	1.00747
1778	1.00686
1779	1.00484
1780	1.00671
1781	1.00792
1782	1.00604
1783	1.01089
1784	1.00944
1785	1.00359
1786	1.00735
1787	1.00553
1788	1.00728
1789	1.00858
1790	1.00783
1791	1.00933
1792	1.00648
1793	1.0078
1794	1.01016
1795	1.00447
1796	1.00775
1797	1.00795
1798	1.0087
1799	1.00671
1800	1.0068
1801	1.01245
1802	1.00923
1803	1.01418
1804	1.00762
1805	1.0071
1806	1.00759
1807	1.01108
1808	1.00626
1809	1.00861
1810	1.007
1811	1.00526
1812	1.00841
1813	1.00798
1814	1.00849
1815	1.00826
1816	1.01237
1817	1.00503
1818	1.01321
1819	1.00642
1820	1.00895
1821	1.00789
1822	1.00801
1823	1.00321
1824	1.0092
1825	1.00797
1826	1.00567
1827	1.01173
1828	1.00852
1829	1.00391
1830	1.00803
1831	1.01031
1832	1.00828
1833	1.00319
1834	1.00823
1835	1.01023
1836	1.00967
1837	1.00271
1838	1.00848
1839	1.00625
1840	1.01138
1841	1.01021
1842	1.01052
1843	1.00738
1844	1.00725
1845	1.00697
1846	1.0085
1847	1.0053
1848	1.00541
1849	1.00715
1850	1.00568
1851	1.00812
1852	1.00845
1853	1.0102
1854	1.00758
1855	1.00733
1856	1.01256
1857	1.00874
1858	1.01134
1859	1.00594
1860	1.00942
1861	1.00665
1862	1.01054
1863	1.00733
1864	1.00975
1865	1.00868
1866	1.00624
1867	1.0082
1868	1.00535
1869	1.01022
1870	1.00503
1871	1.00842
1872	1.00941
1873	1.00978
1874	1.00787
1875	1.0091
1876	1.00833
1877	1.01074
1878	1.01316
1879	1.00845
1880	1.00999
1881	1.01201
1882	1.00923
1883	1.01006
1884	1.00792
1885	1.00936
1886	1.01089
1887	1.00922
1888	1.01119
1889	1.00723
1890	1.01026
1891	1.01302
1892	1.01261
1893	1.01048
1894	1.00801
1895	1.00947
1896	1.00886
1897	1.01177
1898	1.00796
1899	1.01077
1900	1.00605
1901	1.0056
1902	1.0103
1903	1.00566
1904	1.00708
1905	1.00479
1906	0.995948
1907	0.986243
1908	0.989563
1909	0.981195
1910	0.975974
1911	0.974253
1912	0.974034
1913	0.970625
1914	0.971276
1915	0.966394
1916	0.968398
1917	0.96874
1918	0.966103
1919	0.965169
1920	0.965893
1921	0.966434
1922	0.967471
1923	0.964881
1924	0.96613
1925	0.96333
1926	0.961782
1927	0.965065
1928	0.96266
1929	0.961681
1930	0.959752
1931	0.960682
1932	0.964851
1933	0.96319
1934	0.963168
1935	0.965224
1936	0.962744
1937	0.961287
1938	0.965592
1939	0.965197
1940	0.959176
1941	0.962911
1942	0.964781
1943	0.963025
1944	0.961152
1945	0.962586
1946	0.961367
1947	0.964506
1948	0.964218
1949	0.964087
1950	0.962593
1951	0.962827
1952	0.963618
1953	0.96556
1954	0.962692
1955	0.963154
1956	0.964944
1957	0.962545
1958	0.963145
1959	0.959367
1960	0.959018
1961	0.962275
1962	0.961882
1963	0.961611
1964	0.961336
1965	0.961148
1966	0.961705
1967	0.960962
1968	0.959339
1969	0.960702
1970	0.963151
1971	0.963451
1972	0.962058
1973	0.958981
1974	0.962871
1975	0.962638
1976	0.961458
1977	0.960397
1978	0.962751
1979	0.962807
1980	0.962117
1981	0.95566
1982	0.962075
1983	0.963096
1984	0.960959
1985	0.96143
1986	0.961541
1987	0.958864
1988	0.961579
1989	0.961813
1990	0.961567
1991	0.962175
1992	0.963152
1993	0.960795
1994	0.95653
1995	0.958604
1996	0.957364
1997	0.962151
[truncated: 1,417 more rows]

## Sheet: FigS9D
WT
Time (s)	Normalized YFP/CFP ratio
0	1
1	1.00188
2	1.00175
3	0.999182
4	0.999666
5	1.00282
6	1.00015
7	0.999553
8	0.997637
9	0.998016
10	0.993898
11	0.999282
12	1.00115
13	1.00164
14	1.00035
15	0.997974
16	0.99561
17	0.999704
18	1.00054
19	0.999392
20	0.995373
21	1.00054
22	0.99608
23	1.00172
24	0.995578
25	0.998893
26	1.00159
27	0.997988
28	0.999905
29	0.996772
30	1.00004
31	0.998202
32	0.999088
33	1.00149
34	0.998995
35	0.998064
36	0.997435
37	0.996794
38	0.998026
39	0.997258
40	1.00007
41	0.999294
42	0.996768
43	0.995014
44	0.998567
45	1.00144
46	0.997065
47	0.996821
48	0.999673
49	0.999051
50	0.999965
51	0.999247
52	0.995992
53	0.998606
54	0.997477
55	0.999622
56	0.995073
57	0.998509
58	1.00088
59	0.999286
60	1.00007
61	1.00212
62	0.996625
63	0.998669
64	0.997453
65	1.00017
66	0.998092
67	0.996987
68	0.99474
69	1.00047
70	0.996877
71	0.997231
72	0.999095
73	0.999753
74	1.00175
75	0.998075
76	0.99983
77	0.99918
78	0.99853
79	1.00119
80	1.00075
81	1.00057
82	1.0008
83	1.0015
84	0.999843
85	0.997933
86	0.996776
87	0.999875
88	0.99959
89	0.998428
90	1.00108
91	1.00236
92	1.00071
93	1.00043
94	1.00354
95	0.998982
96	1.00581
97	1.00303
98	1.0002
99	1.00345
100	0.998636
101	1.00121
102	1.00126
103	0.999711
104	1.00149
105	1.00373
106	1.0025
107	1.00267
108	1.00147
109	0.998962
110	0.999616
111	1.00259
112	1.00413
113	0.99813
114	0.998572
115	0.999619
116	1.0004
117	0.994586
118	0.987579
119	0.982111
120	0.972356
121	0.973321
122	0.972214
123	0.969986
124	0.969803
125	0.970383
126	0.968174
127	0.965673
128	0.972582
129	0.967777
130	0.971885
131	0.970326
132	0.967565
133	0.968182
134	0.969677
135	0.969199
136	0.970571
137	0.972642
138	0.968268
139	0.9694
140	0.969002
141	0.968652
142	0.974004
143	0.972155
144	0.969284
145	0.973105
146	0.967611
147	0.96967
148	0.965244
149	0.965466
150	0.968054
151	0.969541
152	0.969272
153	0.96632
154	0.967888
155	0.965627
156	0.96866
157	0.968392
158	0.968573
159	0.964207
160	0.969295
161	0.964575
162	0.963739
163	0.965731
164	0.966304
165	0.968291
166	0.968486
167	0.965836
168	0.969975
169	0.967406
170	0.965079
171	0.966997
172	0.965389
173	0.964638
174	0.96545
175	0.967219
176	0.967586
177	0.963427
178	0.969957
179	0.965551
180	0.965638
181	0.965531
182	0.967685
183	0.969651
184	0.964917
185	0.96634
186	0.969505
187	0.968381
188	0.972433
189	0.972907
190	0.973727
191	0.978869
192	0.979049
193	0.981296
194	0.994171
195	0.996456
196	1.00127
197	1.00721
198	1.01399
199	1.01628
200	1.01623
201	1.02157
202	1.02465
203	1.0223
204	1.02577
205	1.02738
206	1.02951
207	1.02697
208	1.02622
209	1.02953
210	1.02927
211	1.02417
212	1.02574
213	1.02352
214	1.02003
215	1.02378
216	1.01909
217	1.02168
218	1.01988
219	1.01847
220	1.01512
221	1.01814
222	1.01512
223	1.00984
224	1.02083
225	1.01633
226	1.01057
227	1.01179
228	1.01137
229	1.0114
230	1.00827
231	1.00697
232	1.00542
233	1.00591
234	1.01218
235	1.00948
236	1.004
237	1.00306
238	1.00407
239	1.007
240	1.00458
241	1.00291
242	1.00642
243	1.00669
244	1.00769
245	1.00904
246	1.00922
247	1.0009
248	1.00208
249	1.00315
250	1.00374
251	1.00247
252	1.00539
253	1.00237
254	1.00686
255	1.00636
256	1.00467
257	0.999887
258	1.0029
259	1.00248
260	0.999805
261	1.00323
262	1.00367
263	1.00029
264	1.00564
265	1.00099
266	1.00115
267	1.00081
268	1.00545
269	1.00091
270	1.00295
271	0.998599
272	1.00469
273	1.00382
274	1.00091
275	0.998922
276	1.00467
277	0.998261
278	1.00243
279	0.999627
280	1.00239
281	1.00136
282	0.999705
283	1.00201
284	1.00226
285	1.00237
286	0.999618
287	1.00325
288	1.00035
289	1.00007
290	1.00002
291	1.00107
292	1.00112
293	0.999415
294	1.00485
295	1.00057
296	1.0032
297	1.0031
298	1.00122
299	1.0005
300	1.00312
301	1.00414
302	0.998592
303	1.00144
304	1.00174
305	0.998534
306	1.00824
307	1.00312
308	0.999908
309	1.00241
310	1.00104
311	1.00087
312	1.00098
313	1.00056
314	0.999004
315	1.00371
316	0.999621
317	1.00218
318	1.00376
319	1.00055
320	1.00315
321	0.998565
322	1.001
323	1.00221
324	0.99382
325	1.00067
326	1.00435
327	1.00143
328	1.00429
329	1.0034
330	0.998845
331	1.00128
332	0.998921
333	1.00405
334	1.00003
335	1.00281
336	1.00041
337	1.00124
338	1.00118
339	1.00545
340	1.00402
341	1.0021
342	1.00029
343	1.0046
344	1.00135
345	1.00731
346	1.00113
347	1.00311
348	1.0003
349	1.00546
350	1.00311
351	0.997816
352	0.998506
353	0.997188
354	1.0037
355	1.00671
356	1.00023
357	1.00092
358	0.998305
359	0.999193
360	1.00005
361	1.00063
362	1.0003
363	1.00172
364	1.00022
365	0.999914
366	0.999873
367	1.00015
368	1.004
369	0.998018
370	1.00318
371	1.00234
372	1.00462
373	1.0032
374	1.00095
375	1.00018
376	0.997742
377	1.00231
378	0.999752
379	1.00589
380	1.00113
381	1.00219
382	1.00309
383	1.00454
384	1.00503
385	0.998627
386	1.00707
387	1.00291
388	1.00082
389	1.00363
390	1.0032
391	1.0023
392	0.99997
393	1.00122
394	1.005
395	1.00538
396	1.00147
397	1.00033
398	1.00253
399	1.0032
400	1.00649
401	0.998994
402	1.00074
403	1.00429
404	1.00241
405	1.00405
406	1.00191
407	1.0011
408	0.998572
409	0.994305
410	0.983406
411	0.97405
412	0.973306
413	0.972822
414	0.972495
415	0.97052
416	0.968012
417	0.971167
418	0.971815
419	0.968888
420	0.969263
421	0.972688
422	0.970027
423	0.973508
424	0.971868
425	0.974189
426	0.96887
427	0.970925
428	0.972371
429	0.969247
430	0.970425
431	0.969097
432	0.968504
433	0.970466
434	0.97535
435	0.969803
436	0.97279
437	0.969099
438	0.967804
439	0.976378
440	0.976312
441	0.972935
442	0.971865
443	0.976882
444	0.976492
445	0.969806
446	0.97009
447	0.975697
448	0.980504
449	0.971321
450	0.972897
451	0.972203
452	0.974113
453	0.979015
454	0.975301
455	0.975959
456	0.975786
457	0.973172
458	0.976555
459	0.974794
460	0.975986
461	0.973291
462	0.975734
463	0.976518
464	0.976515
465	0.974985
466	0.974788
467	0.97306
468	0.974879
469	0.971572
470	0.975641
471	0.974212
472	0.974047
473	0.974827
474	0.968372
475	0.976314
476	0.977973
477	0.973083
478	0.973081
479	0.974644
480	0.973864
481	0.972087
482	0.971822
483	0.970101
484	0.968163
485	0.97339
486	0.975077
487	0.983309
488	0.988904
489	0.996255
490	1.00369
491	1.00724
492	1.00788
493	1.01356
494	1.0175
495	1.02258
496	1.01514
497	1.02219
498	1.02286
499	1.02636
500	1.02305
501	1.02437
502	1.02489
503	1.02427
504	1.0177
505	1.02055
506	1.02124
507	1.02084
508	1.0203
509	1.01495
510	1.01604
511	1.01513
512	1.01317
513	1.01446
514	1.00837
515	1.0118
516	1.01459
517	1.01373
518	1.00587
519	1.00708
520	1.01175
521	1.01059
522	1.00877
523	1.00828
524	1.01225
525	1.01252
526	1.00673
527	1.01034
528	1.00736
529	1.01128
530	1.0104
531	1.00812
532	1.00814
533	1.00461
534	1.00782
535	1.0075
536	1.00973
537	1.00878
538	1.00716
539	1.01133
540	1.01044
541	1.00755
542	1.00458
543	1.0082
544	1.0045
545	1.00462
546	1.00532
547	1.00867
548	1.00655
549	1.00583
550	1.00636
551	1.00677
552	1.01003
553	1.00469
554	1.00776
555	1.00735
556	1.00677
557	1.00749
558	1.00996
559	1.00844
560	1.01134
561	1.00551
562	1.00563
563	1.00795
564	1.00386
565	1.0106
566	1.00766
567	1.0057
568	1.01039
569	1.0098
570	1.01127
571	1.00709
572	1.00807
573	1.00998
574	1.01155
575	1.01181
576	1.00479
577	1.00593
578	1.0036
579	1.00887
580	1.00431
581	1.00924
582	1.00606
583	1.00562
584	1.00362
585	1.01044
586	1.00302
587	1.00914
588	1.00602
589	1.00774
590	1.0029
591	1.00327
592	1.00638
593	1.00752
594	1.00472
595	1.00365
596	1.00659
597	1.0016
598	1.00581
599	0.999459
600	1.0036
601	1.00757
602	1.00289
603	1.00259
604	1.0035
605	0.999458
606	1.00443
607	1.00359
608	1.00052
609	1.00383
610	1.00739
611	1.00394
612	1.00363
613	1.00305
614	1.00267
615	0.999692
616	1.00608
617	1.00306
618	1.00523
619	1.00158
620	1.00569
621	1.00175
622	1.00124
623	1.0005
624	1.00565
625	1.00431
626	1.00637
627	1.00105
628	1.00303
629	1.00641
630	1.00442
631	1.00441
632	1.00303
633	1.00204
634	1.00249
635	1.00258
636	1.00411
637	1.00224
638	1.00595
639	1.00334
640	1.00028
641	1.00154
642	1.00312
643	0.998947
644	1.00593
645	1.00201
646	1.00297
647	1.00321
648	1.00192
649	1.00233
650	1.00396
651	1.00189
652	0.998208
653	1.00678
654	1.00429
655	1.00238
656	1.00501
657	1.00451
658	1.00073
659	1.00281
660	1.00248
661	1.00386
662	1.00619
663	1.00457
664	1.00654
665	1.00503
666	1.00279
667	1.00406
668	1.0025
669	1.00306
670	1.00572
671	1.00527
672	1.00527
673	1.00462
674	1.00406
675	1.00656
676	0.999934
677	1.00458
678	1.00662
679	1.0006
680	1.0026
681	1.00367
682	0.996906
683	1.00393
684	1.00446
685	1.00025
686	1.00092
687	1.00232
688	1.00693
689	1.00439
690	1.00624
691	1.00174
692	0.999298
693	1.00935
694	1.00101
695	1.00717
696	1.00201
697	0.994613
698	1.00024
699	0.999954
700	0.998017
701	0.999389
702	1.00026
703	1.00774
704	1.00309
705	1.00965
706	1.00738
707	1.00517
708	1.00288
709	1.00608
710	1.00427
711	1.00585
712	1.00356
713	1.00718
714	1.00581
715	1.00606
716	1.00739
717	1.01384
718	1.01502
719	1.02564
720	1.03315
721	1.04384
722	1.04712
723	1.04927
724	1.04827
725	1.04795
726	1.04134
727	1.03697
728	1.0395
729	1.04155
730	1.03956
731	1.03272
732	1.03587
733	1.03363
734	1.03401
735	1.02932
736	1.0361
737	1.02765
738	1.03343
739	1.03142
740	1.02866
741	1.02697
742	1.02791
743	1.02741
744	1.02288
745	1.02251
746	1.02082
747	1.01539
748	1.01424
749	1.01759
750	1.0153
751	1.01592
752	1.01524
753	1.01316
754	1.01484
755	1.01337
756	1.01473
757	1.00985
758	1.01095
759	1.00748
760	1.00939
761	1.00811
762	1.00843
763	1.00688
764	1.00866
765	1.00549
766	1.00424
767	1.01082
768	1.0059
769	1.00352
770	1.00566
771	1.00545
772	1.00503
773	1.00491
774	0.997167
775	0.999996
776	0.998855
777	0.998288
778	0.9984
779	0.998651
780	0.991249
781	0.988452
782	0.986775
783	0.981862
784	0.979137
785	0.978837
786	0.975443
787	0.973069
788	0.974853
789	0.975476
790	0.976575
791	0.976522
792	0.975695
793	0.978864
794	0.974973
795	0.976007
796	0.976118
797	0.973946
798	0.974015
799	0.976066
800	0.974179
801	0.97161
802	0.977044
803	0.975497
804	0.972393
805	0.972318
806	0.973242
807	0.975172
808	0.971502
809	0.968215
810	0.973421
811	0.972385
812	0.97294
813	0.971909
814	0.972423
815	0.970059
816	0.975057
817	0.969082
818	0.971118
819	0.971104
820	0.973417
821	0.97125
822	0.970272
823	0.971603
824	0.969625
825	0.973969
826	0.971733
827	0.973057
828	0.969766
829	0.973333
830	0.974042
831	0.973102
832	0.974757
833	0.9773
834	0.979655
835	0.971894
836	0.971605
837	0.975744
838	0.977174
839	0.978701
840	0.980846
841	0.973834
842	0.975608
843	0.978532
844	0.977438
845	0.973203
846	0.978299
847	0.976867
848	0.981295
849	0.976385
850	0.983025
851	0.975526
852	0.978885
853	0.977299
854	0.979944
855	0.97867
856	0.981435
857	0.979235
858	0.979023
859	0.982376
860	0.978906
861	0.97851
862	0.979502
863	0.982532
864	0.983585
865	0.982893
866	0.981271
867	0.983783
868	0.984493
869	0.982648
870	0.982672
871	0.97912
872	0.980226
873	0.986146
874	0.982487
875	0.983772
876	0.985216
877	0.987379
878	0.985972
879	0.985537
880	0.984681
881	0.986454
882	0.984926
883	0.98222
884	0.982894
885	0.983841
886	0.982882
887	0.985609
888	0.99082
889	0.985962
890	0.986276
891	0.98873
892	0.985189
893	0.986018
894	0.98837
895	0.989467
896	0.993248
897	0.992972
898	0.991899
899	0.983344
900	0.992702
901	0.993323
902	0.994668
903	0.991391
904	0.989006
905	0.992383
906	0.993669
907	0.99219
908	0.994907
909	0.988297
910	0.990159
911	0.989476
912	0.990574
913	0.986697
914	0.993263
915	0.993318
916	0.992309
917	0.992421
918	0.993404
919	0.992847
920	0.99483
921	0.994276
922	0.992651
923	0.990711
924	0.995241
925	0.989278
926	0.993336
927	0.993769
928	0.993965
929	0.994857
930	0.996108
931	0.994241
932	0.994889
933	0.989609
934	0.996192
935	0.993432
936	0.995725
937	0.998578
938	0.99323
939	0.995996
940	0.999465
941	0.998534
942	0.992058
943	0.992988
944	0.996213
945	0.999231
946	0.994311
947	0.997231
948	0.997644
949	0.997483
950	0.995661
951	0.996838
952	0.995946
953	0.994955
954	0.994577
955	0.994158
956	0.994686
957	0.995432
958	0.99646
959	0.998107
960	0.997667
961	0.999097
962	1.00141
963	0.996234
964	0.996593
965	0.999819
966	0.997207
967	0.994807
968	0.998974
969	0.99551
970	0.997468
971	0.997886
972	1.00049
973	0.999278

## Sheet: FigS9E
Relative kinase activity
WT					R1
0	3µM MeAsp	10µM MeAsp	100µM MeAsp		300µM Nickel(II)	0	3µM MeAsp	10µM MeAsp	30µM MeAsp	100µM MeAsp	100µM MeAsp + 50µM Ser
0.40894	0.245445	0.0731325	-0.0299135		1	0.65873	0.55548	0.33107	0.17859	0.13934	0

## Sheet: FigS9F
R1 MB + Glc					R1 MB + Glc + 500µM MeAsp
0 h		3h			0 h		3h
bin	probability	bin	probability		bin	probability	bin	probability
0.125	0.415677	0.125	0.438149		0.125	0.243133	0.125	0.282364
0.375	0.292529	0.375	0.299071		0.375	0.145473	0.375	0.228076
0.625	0.122728	0.625	0.131585		0.625	0.0956256	0.625	0.125924
0.875	0.0524325	0.875	0.0537735		0.875	0.0590031	0.875	0.0803084
1.125	0.0352002	1.125	0.0291891		1.125	0.0590031	1.125	0.0738837
1.375	0.0198592	1.375	0.0163896		1.375	0.0305188	1.375	0.039833
1.625	0.0164968	1.625	0.00998985		1.625	0.0559512	1.625	0.0379056
1.875	0.00935169	1.875	0.00569734		1.875	0.0356053	1.875	0.0273049
2.125	0.00619943	2.125	0.00398033		2.125	0.0457782	2.125	0.0215226
2.375	0.00556898	2.375	0.00304378		2.375	0.0315361	2.375	0.0173466
2.625	0.00556898	2.625	0.00249746		2.625	0.0325534	2.625	0.0102795
2.875	0.00346748	2.875	0.000936549		2.875	0.0274669	2.875	0.0067459
3.125	0.00231165	3.125	0.00202919		3.125	0.0183113	3.125	0.00867331
3.375	0.00199643	3.375	0.000936549		3.375	0.0162767	3.375	0.00513974
3.625	0.00178628	3.625	0.000390229		3.625	0.0203459	3.625	0.00546097
3.875	0.000945676	3.875	0.000390229		3.875	0.0132248	3.875	0.00321234
4.125	0.000945676	4.125	0.000624366		4.125	0.00712106	4.125	0.00449727
4.375	0.00105075	4.375	0.000234137		4.375	0.00508647	4.375	0.00160617
4.625	0.000945676	4.625	0.000468274		4.625	0.00712106	4.625	0.0019274
4.875	0.000630451	4.875	0.000234137		4.875	0.00406918	4.875	0.0019274
5.125	0.000315225	5.125	0		5.125	0.00813835	5.125	0.0028911
5.375	0.000105075	5.375	0		5.375	0.00406918	5.375	0.00160617
5.625	0.000840601	5.625	0		5.625	0.00406918	5.625	0.00417604
5.875	0.000525376	5.875	7.80457e-05		5.875	0.00305188	5.875	0.000963701
6.125	0.000315225	6.125	0		6.125	0.00203459	6.125	0.000642467
6.375	0.000315225	6.375	7.80457e-05		6.375	0.00406918	6.375	0
6.625	0.00021015	6.625	0		6.625	0.00406918	6.625	0.000642467
6.875	0	6.875	0		6.875	0	6.875	0.000963701
7.125	0.000105075	7.125	7.80457e-05		7.125	0.00406918	7.125	0.000321234
7.375	0	7.375	0		7.375	0.00203459	7.375	0
7.625	0	7.625	0		7.625	0.00101729	7.625	0.000642467
7.875	0.00021015	7.875	0		7.875	0.00101729	7.875	0
8.125	0.000105075	8.125	0		8.125	0.00305188	8.125	0
8.375	0.000105075	8.375	7.80457e-05		8.375	0	8.375	0
8.625	0.00021015	8.625	7.80457e-05		8.625	0.00203459	8.625	0.000321234
8.875	0				8.875	0.00101729	8.875	0.000642467
9.125	0.000105075				9.125	0	9.125	0
9.375	0.000105075				9.375	0.00203459	9.375	0.000321234
9.625	0				9.625	0	9.625	0.000642467
9.875	0.000105075				9.875	0	9.875	0.000642467
10.125	0				10.125	0.00101729	10.125	0
10.375	0						10.375	0.000321234
10.625	0						10.625	0
10.875	0						10.875	0
11.125	0						11.125	0.000321234
11.375	0
11.625	0.000105075
11.875	0
12.125	0
12.375	0.000105075
12.625	0
12.875	0
13.125	0.00021015
13.375	0
13.625	0.000105075
13.875	0
14.125	0
14.375	0.000105075
