# Supplementary material for: Experimental evolution partially restores functionality of bacterial chemotaxis network with reduced number of components
Source: PLoS Genet. 2025 Jul 10;21(7):e1011784. doi: 10.1371/journal.pgen.1011784 (PMC12270135; doi:10.1371/journal.pgen.1011784)
Supplement: S1 File — (ZIP) [file pgen.1011784.s017.zip › Source_Data/Source_data_Fig2.xlsx]

## Sheet: Fig2A
Strain	Tumbling bias
	MEAN	SEM
wt	0.27003	0.01211
R0	0.08112	0.02652
R1	0.30481	0.00323
R2	0.2918	0.02381
R3	0.3713	0.03003
R4	0.20825	0.0245
B0	0.39096	0.02665
B1	0.40831	0.00305
B2	0.14374	0.00105
B3	0.24596	0.03408
B4	0.38283	2.05216e-16
Z0	0.65763	0.01507
Z1	0.22077	0.03625
Z2	0.09342	0.02884
Z3	0.30106	0.04851
Z4	0.09472	0.06375

## Sheet: Fig2B
Strain	Tumbling bias		Spreading in TBSA
	MEAN	SEM	MEAN	SEM
R0	0.08112	0.02652	0.07892	0.00586
R1	0.30481	0.00323	0.48548	0.04281
R2	0.2918	0.02381	0.29427	0.00693
R3	0.3713	0.03003	0.53594	0.0584
R4	0.20825	0.0245	0.49086	0.09183
B0	0.39096	0.02665	0.051	0.0097
B1	0.40831	0.00305	0.2902	0.0024
B2	0.14374	0.00105	0.18898	0.02694
B3	0.24596	0.03408	0.19959	0.000576272
B4	0.38283	2.05216e-16	0.3415	0.00262
Z0	0.65763	0.01507	0.05501	0.00876
Z1	0.22077	0.03625	0.36341	0.07089
Z2	0.09342	0.02884	0.30295	0.04053
Z3	0.30106	0.04851	0.46587	0.00506
Z4	0.09472	0.06375	0.21201	0.07846

## Sheet: Fig2C
Strain	Run speed (µm/s)
	MEAN	SEM
wt	15.5467	0.26
R0	14.1706	0.22858
R1	19.3677	0.70395
R2	18.5184	1.28042
R3	17.0003	2.31756
R4	16.2782	2.06773
B0	12.4274	0.24347
B1	14.3946	0.07009
B2	18.4105	0.52787
B3	17.9205	0.28493
B4	16.821	0
Z0	8.8234	0.22858
Z1	17.2293	0.70395
Z2	19.6519	1.28042
Z3	15.5353	2.31756
Z4	22.1256	2.06773

## Sheet: Fig2D
Strain	PfliC expression (a.u.)
	MEAN	SEM
wt	3380.67	392.188
R0	3113	368.473
R1	14976.7	1325.92
R2	6587.67	968.653
R3	6435.67	1012.89
R4	3935	477.017
B0	3614.67	410.257
B1	8169.33	671.764
B2	5927.33	437.471
B3	5814.33	1014.32
B4	6995.33	456.161
Z0	3155.33	343.855
Z1	9445	917.656
Z2	9690	617.991
Z3	10034.3	1184.65
Z4	5475.33	959.959
