# Supplementary material for: Experimental evolution partially restores functionality of bacterial chemotaxis network with reduced number of components
Source: PLoS Genet. 2025 Jul 10;21(7):e1011784. doi: 10.1371/journal.pgen.1011784 (PMC12270135; doi:10.1371/journal.pgen.1011784)
Supplement: S1 File — (ZIP) [file pgen.1011784.s017.zip › Source_Data/Source_data_FigS10.xlsx]

## Sheet: FigS10A
Experiments -Glc			Experiments +Glc			Heterogeneous Model -Glc			Heterogeneous Model +Glc			Homogeneous Model -Glc			Homogeneous Model +Glc
c (µM)	mean Tumbling Bias		c (µM)	mean Tumbling Bias		c (µM)	mean Tumbling Bias		c (µM)	mean Tumbling Bias		c (µM)	mean Tumbling Bias		c (µM)	mean Tumbling Bias
0	0.404702		0	0.266898		0.1	0.412302		0.1	0.289969		0.1	0.411179		0.1	0.269596
50	0.262941		50	0.142734		0.125893	0.412071		0.125893	0.289788		0.125893	0.411027		0.125893	0.269473
500	0.0645209		500	0.044934		0.158489	0.411781		0.158489	0.289562		0.158489	0.410837		0.158489	0.269318
						0.199526	0.411418		0.199526	0.289277		0.199526	0.410597		0.199526	0.269123
						0.251189	0.410962		0.251189	0.288921		0.251189	0.410296		0.251189	0.268879
						0.316228	0.410392		0.316228	0.288476		0.316228	0.409918		0.316228	0.268572
						0.398107	0.40968		0.398107	0.287921		0.398107	0.409443		0.398107	0.268186
						0.501187	0.408791		0.501187	0.28723		0.501187	0.408847		0.501187	0.267702
						0.630957	0.407686		0.630957	0.286371		0.630957	0.4081		0.630957	0.267097
						0.794328	0.406314		0.794328	0.285309		0.794328	0.407164		0.794328	0.266338
						1	0.404617		1	0.283999		1	0.405992		1	0.265391
						1.25893	0.402526		1.25893	0.282388		1.25893	0.40453		1.25893	0.264209
						1.58489	0.399963		1.58489	0.280418		1.58489	0.402706		1.58489	0.262739
						1.99526	0.396836		1.99526	0.278018		1.99526	0.400438		1.99526	0.260915
						2.51189	0.393044		2.51189	0.27511		2.51189	0.397627		2.51189	0.258661
						3.16228	0.388473		3.16228	0.271611		3.16228	0.394154		3.16228	0.255887
						3.98107	0.383003		3.98107	0.267431		3.98107	0.389885		3.98107	0.252491
						5.01187	0.376513		5.01187	0.262481		5.01187	0.384666		5.01187	0.248362
						6.30957	0.368881		6.30957	0.256675		6.30957	0.37833		6.30957	0.243383
						7.94328	0.359999		7.94328	0.249941		7.94328	0.370699		7.94328	0.237435
						10	0.349775		10	0.242222		10	0.361599		10	0.230408
						12.5893	0.33814		12.5893	0.233484		12.5893	0.350872		12.5893	0.222219
						15.8489	0.325056		15.8489	0.223722		15.8489	0.338395		15.8489	0.212816
						19.9526	0.310524		19.9526	0.212957		19.9526	0.324101		19.9526	0.202206
						25.1189	0.294596		25.1189	0.201247		25.1189	0.308005		25.1189	0.190458
						31.6228	0.277378		31.6228	0.188682		31.6228	0.290219		31.6228	0.177716
						39.8107	0.259039		39.8107	0.175392		39.8107	0.27096		39.8107	0.164196
						50.1187	0.239794		50.1187	0.161541		50.1187	0.250549		50.1187	0.150171
						63.0957	0.219901		63.0957	0.147322		63.0957	0.229392		63.0957	0.135953
						79.4328	0.199643		79.4328	0.132944		79.4328	0.207946		79.4328	0.12186
						100	0.179324		100	0.118629		100	0.186677		100	0.108194
						125.893	0.159252		125.893	0.104598		125.893	0.166027		125.893	0.0952091
						158.489	0.139732		158.489	0.0910678		158.489	0.146373		158.489	0.0831032
						199.526	0.121051		199.526	0.078243		199.526	0.12801		199.526	0.0720078
						251.189	0.103469		251.189	0.0663011		251.189	0.111137		251.189	0.0619918
						316.228	0.0872064		316.228	0.0553833		316.228	0.0958641		316.228	0.0530694
						398.107	0.0724339		398.107	0.0455865		398.107	0.0822204		398.107	0.0452118
						501.187	0.0592656		501.187	0.0369588		501.187	0.070171		501.187	0.0383593
						630.957	0.0477522		630.957	0.0294994		630.957	0.059634		630.957	0.0324326
						794.328	0.0378791		794.328	0.023165		794.328	0.0504967		794.328	0.027342
						1000	0.0295726		1000	0.0178811		1000	0.0426294		1000	0.0229948

## Sheet: FigS10B
Experiments +Glc MeAsp=0			Experiments +Glc MeAsp=50			Experiments +Glc MeAsp=500			Experiments -Glc MeAsp=0			Experiments -Glc MeAsp=50			Experiments -Glc MeAsp=500			Model +Glc MeAsp=0			Model +Glc MeAsp=50			Model +Glc MeAsp=500			Model -Glc MeAsp=0			Model -Glc MeAsp=50			Model -Glc MeAsp=500
bin	probability		bin	probability		bin	probability		bin	probability		bin	probability		bin	probability		bin	probability		bin	probability		bin	probability		bin	probability		bin	probability		bin	probability
0.01	4.90838		0.01	15.4128		0.01	27.416		0.01	0.655622		0.01	4.49614		0.01	25.7876		0.01	1.33282		0.01	9.4453		0.01	34.6995		0.01	0.24646		0.01	6.05139		0.01	31.2795
0.03	1.463		0.03	4.19457		0.03	8.80174		0.03	0.275525		0.03	2.03186		0.03	6.4221		0.03	1.27119		0.03	3.72111		0.03	3.65177		0.03	0.262192		0.03	2.44363		0.03	3.34557
0.05	1.58971		0.05	2.91514		0.05	4.12504		0.05	0.432861		0.05	1.80459		0.05	3.61338		0.05	1.2943		0.05	3.00462		0.05	2.21109		0.05	0.361825		0.05	1.89827		0.05	2.10802
0.07	1.76324		0.07	2.52694		0.07	2.21204		0.07	0.443383		0.07	1.53762		0.07	2.28908		0.07	1.44068		0.07	2.73498		0.07	1.82589		0.07	0.351337		0.07	1.78815		0.07	1.67803
0.09	1.51189		0.09	2.13103		0.09	1.34677		0.09	0.543474		0.09	1.67795		0.09	1.4945		0.09	1.42527		0.09	2.52696		0.09	1.22496		0.09	0.419507		0.09	1.56791		0.09	1.30572
0.11	1.38771		0.11	1.99383		0.11	0.753111		0.11	0.555935		0.11	1.55253		0.11	1.38834		0.11	1.54854		0.11	2.4037		0.11	1.03236		0.11	0.367069		0.11	1.699		0.11	1.25328
0.13	1.67932		0.13	1.46334		0.13	0.678748		0.13	0.672816		0.13	1.3818		0.13	0.947114		0.13	1.49461		0.13	2.10324		0.13	0.909091		0.13	0.545359		0.13	1.59937		0.13	1.0173
0.15	1.6535		0.15	1.46846		0.15	0.616357		0.15	0.657988		0.15	1.51999		0.15	1.01411		0.15	1.62558		0.15	2.01079		0.15	0.585516		0.15	0.524384		0.15	1.59937		0.15	0.85999
0.17	1.60754		0.17	1.42315		0.17	0.569178		0.17	0.793397		0.17	1.45414		0.17	0.908709		0.17	1.69492		0.17	2.17257		0.17	0.570108		0.17	0.618773		0.17	1.70425		0.17	0.839014
0.19	1.60274		0.19	1.27696		0.19	0.362042		0.19	0.708638		0.19	1.63452		0.19	0.750687		0.19	1.77966		0.19	2.04931		0.19	0.508475		0.19	0.770844		0.19	1.5312		0.19	0.686943
0.21	1.59385		0.21	1.27278		0.21	0.285926		0.21	0.85472		0.21	1.51989		0.21	0.696461		0.21	1.90293		0.21	1.71803		0.21	0.469954		0.21	0.760357		0.21	1.73047		0.21	0.660724
0.23	1.70549		0.23	1.46248		0.23	0.305475		0.23	1.04219		0.23	1.82124		0.23	0.367251		0.23	1.83359		0.23	1.84129		0.23	0.392912		0.23	0.922916		0.23	1.7462		0.23	0.608285
0.25	1.54456		0.25	1.18811		0.25	0.215782		0.25	1.18719		0.25	1.61494		0.25	0.476576		0.25	2.14946		0.25	1.78737		0.25	0.3698		0.25	1.08547		0.25	1.60986		0.25	0.644992
0.27	1.71259		0.27	1.1294		0.27	0.352714		0.27	1.12446		0.27	1.7642		0.27	0.518291		0.27	2.29584		0.27	1.69492		0.27	0.269646		0.27	1.2795		0.27	1.78815		0.27	0.403776
0.29	1.63104		0.29	0.903854		0.29	0.209602		0.29	1.44617		0.29	2.05041		0.29	0.562733		0.29	2.20339		0.29	1.57165		0.29	0.27735		0.29	1.36864		0.29	1.70949		0.29	0.503408
0.31	1.60187		0.31	0.970233		0.31	0.220981		0.31	1.58858		0.31	1.98585		0.31	0.360014		0.31	2.31125		0.31	1.27889		0.31	0.208012		0.31	1.54169		0.31	1.66754		0.31	0.429995
0.33	1.85596		0.33	1.00643		0.33	0.160195		0.33	1.59664		0.33	1.89563		0.33	0.302988		0.33	2.34977		0.33	1.32512		0.33	0.169492		0.33	1.84059		0.33	1.90351		0.33	0.388044
0.35	1.93596		0.35	0.745996		0.35	0.158353		0.35	1.88644		0.35	1.8314		0.35	0.413258		0.35	2.15716		0.35	1.06317		0.35	0.192604		0.35	1.9979		0.35	1.92973		0.35	0.330362
0.37	1.94629		0.37	0.720161		0.37	0.126563		0.37	1.9971		0.37	1.72437		0.37	0.213884		0.37	2.39599		0.37	1.03236		0.37	0.100154		0.37	2.2129		0.37	1.86156		0.37	0.288411
0.39	1.97619		0.39	0.820912		0.39	0.11768		0.39	2.02154		0.39	1.6939		0.39	0.241197		0.39	2.16487		0.39	0.916795		0.39	0.0616333		0.39	2.40168		0.39	1.67803		0.39	0.34085
0.41	1.79203		0.41	0.629481		0.41	0.192459		0.41	2.41785		0.41	1.81686		0.41	0.245089		0.41	1.99538		0.41	0.839753		0.41	0.0693374		0.41	2.56948		0.41	1.67803		0.41	0.241217
0.43	1.6851		0.43	0.586987		0.43	0.0667577		0.43	2.51283		0.43	1.95054		0.43	0.111652		0.43	2.24961		0.43	0.708783		0.43	0.046225		0.43	2.77399		0.43	1.63608		0.43	0.214997
0.45	1.60973		0.45	0.591112		0.45	0.213791		0.45	2.88956		0.45	1.42362		0.45	0.200428		0.45	1.74884		0.45	0.631741		0.45	0.0616333		0.45	3.17777		0.45	1.52596		0.45	0.131096
0.47	1.46743		0.47	0.455412		0.47	0.0681838		0.47	2.74113		0.47	1.69952		0.47	0.0413876		0.47	1.72573		0.47	0.40832		0.47	0.00770416		0.47	3.45045		0.47	1.25328		0.47	0.131096
0.49	1.30814		0.49	0.379025		0.49	0.0301553		0.49	2.77328		0.49	1.06774		0.49	0.205374		0.49	1.24807		0.49	0.346687		0.49	0.0385208		0.49	3.4085		0.49	1.13791		0.49	0.0734137
0.51	1.15554		0.51	0.414965		0.51	0.141834		0.51	3.48403		0.51	1.00278		0.51	0.105506		0.51	1.41757		0.51	0.231125		0.51	0.0154083		0.51	3.04143		0.51	0.938647		0.51	0.0839014
0.53	0.937066		0.53	0.461615		0.53	0.0492587		0.53	3.09246		0.53	1.14999		0.53	0.0670639		0.53	1.1171		0.53	0.161787		0.53	0		0.53	2.82119		0.53	0.854746		0.53	0.0629261
0.55	0.889902		0.55	0.306475		0.55	0.0308684		0.55	2.89434		0.55	0.964719		0.55	0.111943		0.55	0.731895		0.55	0.107858		0.55	0.0231125		0.55	2.63241		0.55	0.550603		0.55	0.0419507
0.57	0.73127		0.57	0.230216		0.57	0.0373154		0.57	2.43527		0.57	0.884021		0.57	0.0412058		0.57	0.485362		0.57	0.046225		0.57	0.00770416		0.57	2.12375		0.57	0.356581		0.57	0.0262192
0.59	0.800607		0.59	0.237378		0.59	0.0679461		0.59	1.65343		0.59	0.335722		0.59	0.0312044		0.59	0.223421		0.59	0.046225					0.59	1.62559		0.59	0.31463		0.59	0.0157315
0.61	0.396292		0.61	0.19239		0.61	0.0051992		0.61	1.12904		0.61	0.268899		0.61	0.0199301		0.61	0.177196		0.61	0.0231125					0.61	1.20084		0.61	0.13634		0.61	0.00524384
0.63	0.315969		0.63	0.284541		0.63	0.0185686		0.63	0.75468		0.63	0.17092		0.63	0.0185844		0.63	0.107858		0.63	0.0385208					0.63	0.618773		0.63	0.0786576
0.65	0.124725		0.65	0.0449561		0.65	0.0311061		0.65	0.418663		0.65	0.135001		0.65	0.00298223		0.65	0.046225		0.65	0.00770416					0.65	0.419507		0.65	0.0209754
0.67	0.0601052		0.67	0.115556		0.67	0.0101904		0.67	0.156202		0.67	0.0543033		0.67	0.0138928		0.67	0.046225								0.67	0.183534		0.67	0.00524384
0.69	0.0220865		0.69	0.0165308		0.69	0.00207968		0.69	0.05727		0.69	0.0608626		0.69	0.00687369		0.69	0.00770416								0.69	0.0576822		0.69	0.00524384
0.71	0.0209362		0.71	0.0267306					0.71	0.0771572		0.71	0.0132132		0.71	0.00861939											0.71	0.0157315
0.73	0.00632686								0.73	0.0142735		0.73	0.00662235
0.75	0.00592424								0.75	0.00563889		0.75	0.00170289
0.77	0								0.77	0.00823178		0.77	0
0.79	0											0.79	0

## Sheet: FigS10C
MG1655			RP437
bin	probability		bin	probability
0.01	3.02066		0.01	4.08378
0.03	0.934727		0.03	2.25695
0.05	1.39748		0.05	2.3438
0.07	1.8075		0.07	2.60699
0.09	2.08236		0.09	2.63745
0.11	2.3638		0.11	2.75014
0.13	2.70793		0.13	2.54622
0.15	3.06242		0.15	2.50112
0.17	3.05084		0.17	2.23148
0.19	2.91722		0.19	2.23615
0.21	3.07838		0.21	2.17041
0.23	2.96107		0.23	1.92234
0.25	2.67349		0.25	1.82503
0.27	2.61493		0.27	1.56279
0.29	2.38447		0.29	1.40067
0.31	2.15615		0.31	1.29773
0.33	1.88036		0.33	1.40647
0.35	1.74588		0.35	1.30395
0.37	1.32806		0.37	1.03449
0.39	1.06602		0.39	1.00278
0.41	0.992576		0.41	0.930088
0.43	0.726203		0.43	0.806142
0.45	0.638972		0.45	0.809006
0.47	0.529972		0.47	0.681665
0.49	0.367125		0.49	0.580745
0.51	0.36669		0.51	0.735847
0.53	0.241328		0.53	0.622
0.55	0.207076		0.55	0.705884
0.57	0.193254		0.57	0.700922
0.59	0.204557		0.59	0.500909
0.61	0.12291		0.61	0.586082
0.63	0.0569129		0.63	0.458262
0.65	0.0352891		0.65	0.273859
0.67	0.0322573		0.67	0.236104
0.69	0.0226492		0.69	0.1184
0.71	0.0190267		0.71	0.0726976
0.73	0.00414642		0.73	0.0229993
0.75	0.004648		0.75	0.0233997
0.77	0		0.77	0.0101677
0.79	0.000679923		0.79	0.00208056
			0.81	0.00201092
