# Supplementary material for: Experimental evolution partially restores functionality of bacterial chemotaxis network with reduced number of components
Source: PLoS Genet. 2025 Jul 10;21(7):e1011784. doi: 10.1371/journal.pgen.1011784 (PMC12270135; doi:10.1371/journal.pgen.1011784)
Supplement: S1 File — (ZIP) [file pgen.1011784.s017.zip › Source_Data/Source_data_FigS5.xlsx]

## Sheet: FigS5A
WT
Time (s)	Normalized YFP/CFP ratio
0	1
1	0.999572
2	1.0035
3	1.0044
4	1.00113
5	0.998837
6	1.00125
7	0.999382
8	0.997624
9	0.99957
10	0.999448
11	0.998883
12	0.99878
13	1.0011
14	1.0008
15	0.998999
16	1.00063
17	1.00174
18	1.00091
19	1.00392
20	0.997438
21	1.00108
22	1.00087
23	0.998675
24	0.998108
25	1.00195
26	0.998306
27	0.999058
28	1.00138
29	1.00135
30	1.00023
31	1.00164
32	1.00027
33	1.00089
34	1.00289
35	1.00003
36	1.00209
37	1.00278
38	0.996417
39	1.00096
40	1.0021
41	1.00016
42	1.00153
43	1.00053
44	1.00298
45	0.999562
46	0.999446
47	1.00077
48	1.00085
49	1.00025
50	1.00097
51	1.00125
52	0.99995
53	1.00123
54	0.998498
55	0.998825
56	1.00299
57	0.999355
58	0.994796
59	0.986259
60	0.981827
61	0.98004
62	0.980675
63	0.980481
64	0.978555
65	0.976943
66	0.979117
67	0.979028
68	0.978804
69	0.978386
70	0.976145
71	0.98058
72	0.978676
73	0.979296
74	0.977365
75	0.978798
76	0.977585
77	0.980038
78	0.976506
79	0.978637
80	0.97733
81	0.976781
82	0.977819
83	0.978425
84	0.978591
85	0.979159
86	0.979098
87	0.974841
88	0.977434
89	0.978102
90	0.976511
91	0.976348
92	0.97533
93	0.977363
94	0.974167
95	0.976763
96	0.975514
97	0.975222
98	0.976167
99	0.974479
100	0.974566
101	0.976832
102	0.974735
103	0.973635
104	0.978353
105	0.977158
106	0.977209
107	0.974905
108	0.977452
109	0.97379
110	0.973576
111	0.974564
112	0.97323
113	0.974155
114	0.972013
115	0.974175
116	0.974632
117	0.97469
118	0.977235
119	0.973242
120	0.974161
121	0.97472
122	0.97287
123	0.973613
124	0.97321
125	0.973389
126	0.976123
127	0.974295
128	0.974991
129	0.975147
130	0.971917
131	0.972916
132	0.973875
133	0.971832
134	0.973431
135	0.971129
136	0.967942
137	0.971199
138	0.973793
139	0.971351
140	0.972559
141	0.97141
142	0.974496
143	0.972237
144	0.970738
145	0.972024
146	0.971261
147	0.972153
148	0.973407
149	0.971427
150	0.97152
151	0.970069
152	0.968302
153	0.972077
154	0.969282
155	0.973822
156	0.971265
157	0.970385
158	0.969986
159	0.970532
160	0.97197
161	0.973139
162	0.970954
163	0.971085
164	0.974229
165	0.97097
166	0.972547
167	0.971696
168	0.973264
169	0.969972
170	0.973752
171	0.971022
172	0.969957
173	0.973554
174	0.97114
175	0.971124
176	0.969683
177	0.969719
178	0.971985
179	0.971535
180	0.968705
181	0.972283
182	0.972767
183	0.969846
184	0.968956
185	0.972527
186	0.968321
187	0.97418
188	0.971072
189	0.97285
190	0.970585
191	0.969648
192	0.97148
193	0.970947
194	0.973134
195	0.969592
196	0.97293
197	0.970101
198	0.971415
199	0.973218
200	0.972891
201	0.970217
202	0.972744
203	0.972783
204	0.973515
205	0.96872
206	0.970638
207	0.972494
208	0.971554
209	0.971893
210	0.972181
211	0.972337
212	0.968048
213	0.969967
214	0.970067
215	0.970217
216	0.972465
217	0.97273
218	0.969441
219	0.971278
220	0.970361
221	0.974748
222	0.974853
223	0.972706
224	0.971232
225	0.972748
226	0.971298
227	0.970796
228	0.972139
229	0.975297
230	0.969247
231	0.974344
232	0.973398
233	0.972428
234	0.970702
235	0.974231
236	0.974847
237	0.974429
238	0.974297
239	0.973051
240	0.971723
241	0.976993
242	0.975848
243	0.975871
244	0.977206
245	0.974649
246	0.974539
247	0.97494
248	0.97569
249	0.975555
250	0.975134
251	0.97584
252	0.976972
253	0.973239
254	0.974602
255	0.977287
256	0.975645
257	0.976919
258	0.976419
259	0.975866
260	0.977489
261	0.978179
262	0.97711
263	0.97821
264	0.978108
265	0.976989
266	0.978813
267	0.976674
268	0.977969
269	0.98075
270	0.977074
271	0.978937
272	0.97842
273	0.97883
274	0.978328
275	0.97941
276	0.981238
277	0.982495
278	0.976764
279	0.981732
280	0.983073
281	0.981254
282	0.981531
283	0.981551
284	0.98282
285	0.980626
286	0.983028
287	0.980845
288	0.982011
289	0.98385
290	0.985106
291	0.98575
292	0.984649
293	0.985347
294	0.98249
295	0.983037
296	0.983557
297	0.98291
298	0.983419
299	0.981027
300	0.981562
301	0.98698
302	0.986746
303	0.986887
304	0.985878
305	0.98552
306	0.984187
307	0.984816
308	0.985258
309	0.983743
310	0.983764
311	0.983741
312	0.986313
313	0.984631
314	0.987733
315	0.986351
316	0.990167
317	0.986503
318	0.986736
319	0.985412
320	0.984671
321	0.986019
322	0.989532
323	0.987377
324	0.988325
325	0.986865
326	0.989981
327	0.988623
328	0.988565
329	0.987112
330	0.989074
331	0.988136
332	0.990599
333	0.991719
334	0.988328
335	0.988833
336	0.988523
337	0.989599
338	0.988849
339	0.986202
340	0.988739
341	0.989375
342	0.99018
343	0.987718
344	0.990446
345	0.991625
346	0.987784
347	0.992698
348	0.990349
349	0.991053
350	0.990642
351	0.993793
352	0.98925
353	0.990904
354	0.990519
355	0.991909
356	0.98987
357	0.99188
358	0.992764
359	0.989999
360	0.993142
361	0.990784
362	0.992628
363	0.995878
364	0.994529
365	0.988751
366	0.991977
367	0.992968
368	0.995898
369	0.994573
370	0.992123
371	0.993767
372	0.994337
373	0.992673
374	0.99545
375	0.995119
376	0.991521
377	0.994093
378	0.992959
379	0.992857
380	0.993022
381	0.993929
382	0.99423
383	0.993269
384	0.99652
385	0.993453
386	0.994756
387	0.996082
388	0.991969
389	0.993318
390	0.995456
391	0.991006
392	0.994321
393	0.992018
394	0.994791
395	0.995845
396	0.993278
397	0.99447
398	0.998953
399	1.0028
400	1.00735
401	1.01729
402	1.0228
403	1.02433
404	1.03131
405	1.03298
406	1.03616
407	1.04262
408	1.04559
409	1.04521
410	1.05144
411	1.05073
412	1.05389
413	1.05553
414	1.05841
415	1.06271
416	1.05903
417	1.06361
418	1.06383
419	1.06459
420	1.06393
421	1.06546
422	1.06519
423	1.07127
424	1.07138
425	1.07129
426	1.07243
427	1.07043
428	1.06902
429	1.07078
430	1.06835
431	1.06626
432	1.06445
433	1.06303
434	1.0624
435	1.0601
436	1.06022
437	1.05922
438	1.05546
439	1.05773
440	1.05479
441	1.05103
442	1.04966
443	1.04863
444	1.04151
445	1.04502
446	1.0459
447	1.03879
448	1.04145
449	1.03751
450	1.03876
451	1.03587
452	1.03471
453	1.0354
454	1.03746
455	1.03109
456	1.03466
457	1.03324
458	1.03286
459	1.0295
460	1.02963
461	1.02789
462	1.02652
463	1.02902
464	1.02756
465	1.026
466	1.0271
467	1.02774
468	1.02695
469	1.02804
470	1.02512
471	1.0272
472	1.02701
473	1.02263
474	1.02234
475	1.02342
476	1.02421
477	1.02447
478	1.01985
479	1.02682
480	1.02097
481	1.02399
482	1.02149
483	1.02069
484	1.02214
485	1.01999
486	1.01947
487	1.02412
488	1.01976
489	1.01989
490	1.018
491	1.01958
492	1.01952
493	1.02087
494	1.01743
495	1.01763
496	1.01924
497	1.01791
498	1.01995
499	1.0171
500	1.01907
501	1.01705
502	1.01969
503	1.01305
504	1.0177
505	1.0168
506	1.01456
507	1.02128
508	1.0135
509	1.01927
510	1.01684
511	1.01707
512	1.01559
513	1.01638
514	1.01506
515	1.01818
516	1.01589
517	1.01401
518	1.01454
519	1.01652
520	1.01361
521	1.01342
522	1.01777
523	1.01495
524	1.01522
525	1.01262
526	1.01701
527	1.01375
528	1.01118
529	1.01543
530	1.01413
531	1.01388
532	1.01392
533	1.0144
534	1.01399
535	1.0156
536	1.01435
537	1.012
538	1.01358
539	1.01249
540	1.01402
541	1.00947
542	1.01118
543	1.01374
544	1.0128
545	1.01298
546	1.01042
547	1.0102
548	1.01239
549	1.01191
550	1.01353
551	1.00595
552	1.01403
553	1.00906
554	1.01271
555	1.00943
556	1.01076
557	1.01106
558	1.01092
559	1.00912
560	1.01225
561	1.00779
562	1.01214
563	1.00955
564	1.01232
565	1.01128
566	1.0081
567	1.00617
568	1.00849
569	1.01101
570	1.00915
571	1.01153
572	1.00742
573	1.00869
574	1.00616
575	1.00746
576	1.01327
577	1.00953
578	1.0091
579	1.00611
580	1.00946
581	1.0117
582	1.01
583	1.00811
584	1.00729
585	1.0102
586	1.0072
587	1.00932
588	1.01058
589	1.0115
590	1.00908
591	1.00723
592	1.00682
593	1.00935
594	1.00637
595	1.00823
596	1.01033
597	1.00801
598	1.00791
599	1.00732
600	1.00967
601	1.00901
602	1.00514
603	1.00835
604	1.00709
605	1.0052
606	1.00806
607	1.00987
608	1.00896
609	1.00774
610	1.01113
611	1.00513
612	1.00688
613	1.00694
614	1.00635
615	1.00623
616	1.0085
617	1.00572
618	1.01029
619	1.00786
620	1.01085
621	1.01087
622	1.00615
623	1.00428
624	1.00756
625	1.00638
626	1.01053
627	1.00642
628	1.00194
629	1.00732
630	1.01055
631	1.00808
632	1.00424
633	1.00505
634	1.00824
635	1.00519
636	1.00548
637	1.00744
638	1.00871
639	1.0062
640	1.00933
641	1.00604
642	1.00841
643	1.00267
644	1.00804
645	1.00341
646	1.00762
647	1.00496
648	1.00244
649	1.00868
650	1.00746
651	1.00426
652	1.00306
653	1.00483
654	1.00114
655	1.0065
656	1.0045
657	1.00493
658	1.00698
659	1.00876
660	1.00833
661	1.00461
662	1.007
663	1.00551
664	1.00746
665	1.00571
666	1.00781
667	1.00603
668	1.00486
669	1.00601
670	1.00825
671	1.00378
672	1.00498
673	1.00632
674	1.00607
675	1.00704
676	1.00333
677	1.00628
678	1.00769
679	1.00689
680	1.00647
681	1.00453
682	1.00498
683	1.00954
684	1.00747
685	1.00776
686	1.00442
687	1.0081
688	1.00376
689	1.00499
690	1.00616
691	1.00645
692	1.00235
693	1.00663
694	1.00643
695	1.00698
696	1.00759
697	1.00501
698	1.00817
699	1.00785
700	1.00559
701	1.00639
702	1.0061
703	1.00798
704	1.00619
705	1.0072
706	1.00682
707	1.00605
708	1.00989
709	1.00626
710	1.00771
711	1.00439
712	1.00311
713	1.00873
714	1.00405
715	1.00619
716	1.00812
717	1.00491
718	1.0051
719	1.00892
720	1.00481
721	1.00745
722	1.00757
723	1.0059
724	1.00508
725	1.0052
726	1.00882
727	1.00535
728	1.00556
729	1.00689
730	1.0074
731	1.00516
732	1.00644
733	1.00684
734	1.00709
735	1.00443
736	1.0062
737	1.00799
738	1.00518
739	1.00567
740	1.00579
741	1.00637
742	1.00941
743	1.00752
744	1.0103
745	1.00485
746	1.007
747	1.00628
748	1.00522
749	1.00431
750	1.00567
751	1.00505
752	1.00566
753	1.00461
754	1.00521
755	1.00585
756	1.00602
757	1.00674
758	1.00757
759	1.00791
760	1.00907
761	1.00724
762	1.00924
763	1.00604
764	1.00667
765	1.00414
766	1.00574
767	1.00732
768	1.00803
769	1.00336
770	1.00828
771	1.00603
772	1.00557
773	1.00953
774	1.00285
775	1.00603
776	1.00719
777	1.00814
778	1.00368
779	1.00572
780	1.00371
781	1.00648
782	1.0053
783	1.0084
784	1.00695
785	1.00559
786	1.00688
787	1.00188
788	1.00489
789	1.00668
790	1.00563
791	1.01083
792	1.00495
793	1.00613
794	1.005
795	1.0047
796	1.0056
797	1.00675
798	1.00414
799	1.00317
800	1.00199
801	1.00267
802	1.0094
803	1.0081
804	1.00526
805	1.00715
806	1.00401
807	1.00558
808	1.01104
809	1.00559
810	1.00324
811	1.00571
812	1.00279
813	1.00701
814	1.0028
815	1.00576
816	1.00125
817	1.00479
818	1.00847
819	1.00373
820	1.00553
821	1.00619
822	1.00829
823	1.00704
824	1.00527
825	1.00377
826	1.00602
827	1.00807
828	1.00154
829	1.00534
830	1.00469
831	1.00814
832	1.00711
833	1.00122
834	1.0066
835	1.00319
836	1.00201
837	1.00542
838	1.00627
839	1.00699
840	1.00594
841	1.00618
842	1.00485
843	1.00426
844	1.00333
845	1.00879
846	1.00538
847	1.00258
848	1.00564
849	1.00385
850	1.00482
851	1.00374
852	1.00769
853	1.00422
854	1.00881
855	1.00592
856	1.00673
857	1.00735
858	1.00394
859	1.00292
860	1.00686
861	1.00536
862	1.00642
863	1.00822
864	1.00654
865	1.00737
866	1.00569
867	1.00649
868	1.00631
869	1.00854
870	1.00241
871	1.00873
872	1.00446
873	0.997303
874	0.991096
875	0.981546
876	0.981264
877	0.981867
878	0.981402
879	0.981903
880	0.980588
881	0.98026
882	0.980583
883	0.980719
884	0.982024
885	0.982112
886	0.981327
887	0.978675
888	0.983076
889	0.975952
890	0.982241
891	0.982929
892	0.978211
893	0.977621
894	0.982496
895	0.97883
896	0.979839
897	0.97815
898	0.980103
899	0.978812
900	0.981998
901	0.978791
902	0.979016
903	0.977181
904	0.978274
905	0.98243
906	0.980065
907	0.976633
908	0.972764
909	0.979822
910	0.978029
911	0.98227
912	0.978726
913	0.977055
914	0.974816
915	0.979757
916	0.976661
917	0.977791
918	0.974304
919	0.977272
920	0.975563
921	0.977847
922	0.976368
923	0.973794
924	0.975524
925	0.978464
926	0.97519
927	0.975339
928	0.978813
929	0.97584
930	0.972015
931	0.975818
932	0.972802
933	0.974695
934	0.97701
935	0.976297
936	0.976279
937	0.977014
938	0.978341
939	0.974171
940	0.972655
941	0.972884
942	0.97364
943	0.971987
944	0.973021
945	0.974451
946	0.9727
947	0.974432
948	0.97363
949	0.97356
950	0.969169
951	0.974948
952	0.973329
953	0.970688
954	0.970315
955	0.972177
956	0.968525
957	0.973535
958	0.972381
959	0.96858
960	0.971695
961	0.970888
962	0.970488
963	0.975363
964	0.972753
965	0.970852
966	0.97032
967	0.972177
968	0.969208
969	0.970773
970	0.971644
971	0.968136
972	0.969794
973	0.966036
974	0.970855
975	0.970463
976	0.972437
977	0.967031
978	0.971166
979	0.970663
980	0.96965
981	0.969862
982	0.969624
983	0.967467
984	0.967807
985	0.969697
986	0.968032
987	0.968198
988	0.970021
989	0.967759
990	0.97086
991	0.968445
992	0.97033
993	0.969041
994	0.969852
995	0.969295
996	0.967644
997	0.967558
998	0.970548
999	0.97163
1000	0.969267
1001	0.967263
1002	0.971798
1003	0.967185
1004	0.968568
1005	0.969782
1006	0.968958
1007	0.970455
1008	0.964422
1009	0.96933
1010	0.967298
1011	0.969177
1012	0.969393
1013	0.967251
1014	0.966369
1015	0.965752
1016	0.967356
1017	0.969217
1018	0.969837
1019	0.964288
1020	0.969064
1021	0.966557
1022	0.966881
1023	0.965509
1024	0.969099
1025	0.96719
1026	0.96661
1027	0.963897
1028	0.967407
1029	0.969075
1030	0.965702
1031	0.967848
1032	0.969651
1033	0.966863
1034	0.965441
1035	0.966293
1036	0.966931
1037	0.965598
1038	0.968646
1039	0.969779
1040	0.967333
1041	0.966107
1042	0.96478
1043	0.967707
1044	0.968087
1045	0.968127
1046	0.96615
1047	0.968458
1048	0.969055
1049	0.966155
1050	0.967853
1051	0.967642
1052	0.968136
1053	0.965945
1054	0.966675
1055	0.964978
1056	0.966864
1057	0.96409
1058	0.969402
1059	0.968321
1060	0.965657
1061	0.965772
1062	0.967399
1063	0.969035
1064	0.967766
1065	0.968524
1066	0.968304
1067	0.966385
1068	0.966061
1069	0.965636
1070	0.967837
1071	0.967074
1072	0.968818
1073	0.964595
1074	0.967117
1075	0.968346
1076	0.964687
1077	0.966529
1078	0.966594
1079	0.966929
1080	0.967674
1081	0.966187
1082	0.968058
1083	0.966549
1084	0.96534
1085	0.968753
1086	0.967333
1087	0.965527
1088	0.965958
1089	0.96436
1090	0.967201
1091	0.967892
1092	0.970137
1093	0.96498
1094	0.964454
1095	0.967156
1096	0.968236
1097	0.965997
1098	0.96765
1099	0.967695
1100	0.967714
1101	0.967598
1102	0.968159
1103	0.964813
1104	0.967014
1105	0.968087
1106	0.966466
1107	0.96539
1108	0.965698
1109	0.968047
1110	0.968473
1111	0.967672
1112	0.966672
1113	0.971166
1114	0.969762
1115	0.968302
1116	0.968507
1117	0.968633
1118	0.966211
1119	0.968053
1120	0.964701
1121	0.96603
1122	0.966563
1123	0.971614
1124	0.968879
1125	0.967109
1126	0.968195
1127	0.971704
1128	0.963724
1129	0.968594
1130	0.968967
1131	0.968706
1132	0.971281
1133	0.967096
1134	0.967461
1135	0.969346
1136	0.967144
1137	0.968591
1138	0.969344
1139	0.965168
1140	0.970246
1141	0.967938
1142	0.969196
1143	0.968926
1144	0.970654
1145	0.966039
1146	0.968005
1147	0.968901
1148	0.970402
1149	0.96959
1150	0.971059
1151	0.968776
1152	0.96869
1153	0.966819
1154	0.972533
1155	0.968927
1156	0.967333
1157	0.965371
1158	0.969133
1159	0.969606
1160	0.96997
1161	0.968941
1162	0.967561
1163	0.969165
1164	0.968873
1165	0.973987
1166	0.974053
1167	0.97179
1168	0.970102
1169	0.973893
1170	0.970855
1171	0.968453
1172	0.970422
1173	0.968999
1174	0.97247
1175	0.975869
1176	0.971446
1177	0.97207
1178	0.969721
1179	0.971488
1180	0.97316
1181	0.970049
1182	0.971156
1183	0.973733
1184	0.971708
1185	0.970296
1186	0.973172
1187	0.971602
1188	0.973696
1189	0.972279
1190	0.969582
1191	0.971467
1192	0.970711
1193	0.9741
1194	0.973588
1195	0.973344
1196	0.971628
1197	0.971734
1198	0.974363
1199	0.972937
1200	0.974856
1201	0.973413
1202	0.974435
1203	0.975913
1204	0.975642
1205	0.974305
1206	0.975414
1207	0.975801
1208	0.973937
1209	0.97509
1210	0.97352
1211	0.973926
1212	0.974144
1213	0.973718
1214	0.974567
1215	0.970329
1216	0.977206
1217	0.974201
1218	0.974437
1219	0.973651
1220	0.974975
1221	0.975375
1222	0.977156
1223	0.977793
1224	0.975635
1225	0.973322
1226	0.976462
1227	0.977836
1228	0.978885
1229	0.976918
1230	0.978589
1231	0.978146
1232	0.976527
1233	0.977923
1234	0.980929
1235	0.978717
1236	0.975486
1237	0.976378
1238	0.978795
1239	0.977527
1240	0.976471
1241	0.979311
1242	0.977631
1243	0.978474
1244	0.975904
1245	0.976795
1246	0.97766
1247	0.979577
1248	0.981461
1249	0.976139
1250	0.979453
1251	0.980559
1252	0.979209
1253	0.97784
1254	0.977836
1255	0.978257
1256	0.979736
1257	0.97716
1258	0.978612
1259	0.981851
1260	0.978359
1261	0.979071
1262	0.981147
1263	0.980826
1264	0.983262
1265	0.983422
1266	0.97969
1267	0.979688
1268	0.978609
1269	0.978127
1270	0.979696
1271	0.98123
1272	0.980806
1273	0.98157
1274	0.982231
1275	0.982734
1276	0.982515
1277	0.982101
1278	0.980707
1279	0.983983
1280	0.979674
1281	0.982889
1282	0.982083
1283	0.982236
1284	0.983897
1285	0.985273
1286	0.982795
1287	0.980939
1288	0.978807
1289	0.982669
1290	0.982707
1291	0.981764
1292	0.982374
1293	0.982983
1294	0.982375
1295	0.982429
1296	0.983794
1297	0.982425
1298	0.982518
1299	0.979764
1300	0.98134
1301	0.982857
1302	0.984586
1303	0.983832
1304	0.983596
1305	0.979352
1306	0.987459
1307	0.98231
1308	0.982893
1309	0.98597
1310	0.983596
1311	0.981896
1312	0.986792
1313	0.987182
1314	0.98536
1315	0.987345
1316	0.982947
1317	0.987638
1318	0.985394
1319	0.984881
1320	0.985017
1321	0.986035
1322	0.983299
1323	0.982554
1324	0.988863
1325	0.985558
1326	0.985104
1327	0.988312
1328	0.987745
1329	0.985311
1330	0.98653
1331	0.986251
1332	0.987142
1333	0.985921
1334	0.989124
1335	0.987046
1336	0.983794
1337	0.98846
1338	0.986051
1339	0.985647
1340	0.987198
1341	0.989215
1342	0.988226
1343	0.986899
1344	0.987656
1345	0.990465
1346	0.990712
1347	0.991252
1348	0.987207
1349	0.989557
1350	0.992882
1351	0.986259
1352	0.987127
1353	0.990475
1354	0.989475
1355	0.987884
1356	0.987675
1357	0.991303
1358	0.986568
1359	0.987963
1360	0.988375
1361	0.990732
1362	0.987094
1363	0.98699
1364	0.991653
1365	0.989761
1366	0.986253
1367	0.989526
1368	0.98934
1369	0.994095
1370	0.998609
1371	1.00227
1372	1.00672
1373	1.02356
1374	1.02661
1375	1.03355
1376	1.03772
1377	1.04453
1378	1.0467
1379	1.0505
1380	1.058
1381	1.06386
1382	1.06578
1383	1.06662
1384	1.06978
1385	1.07411
1386	1.07201
1387	1.07809
1388	1.07605
1389	1.07724
1390	1.07777
1391	1.08085
1392	1.07961
1393	1.08219
1394	1.07902
1395	1.07988
1396	1.08238
1397	1.0832
1398	1.08106
1399	1.0829
1400	1.08127
1401	1.07954
1402	1.07795
1403	1.08247
1404	1.07868
1405	1.07462
1406	1.07559
1407	1.07074
1408	1.0724
1409	1.07199
1410	1.07446
1411	1.06718
1412	1.06687
1413	1.06098
1414	1.05999
1415	1.05876
1416	1.0562
1417	1.05282
1418	1.05201
1419	1.05447
1420	1.05149
1421	1.05218
1422	1.04844
1423	1.04916
1424	1.04337
1425	1.04673
1426	1.04126
1427	1.04382
1428	1.03963
1429	1.04086
1430	1.0391
1431	1.03589
1432	1.0369
1433	1.03389
1434	1.03285
1435	1.0359
1436	1.03393
1437	1.03199
1438	1.03223
1439	1.03062
1440	1.03338
1441	1.03166
1442	1.02973
1443	1.02899
1444	1.0265
1445	1.02704
1446	1.03
1447	1.02646
1448	1.02732
1449	1.02843
1450	1.02785
1451	1.02784
1452	1.02519
1453	1.02478
1454	1.02425
1455	1.0233
1456	1.02252
1457	1.02179
1458	1.02176
1459	1.02102
1460	1.02012
1461	1.02297
1462	1.02166
1463	1.02336
1464	1.01811
1465	1.01848
1466	1.02096
1467	1.01842
1468	1.02055
1469	1.01853
1470	1.01959
1471	1.02058
1472	1.01874
1473	1.02238
1474	1.01836
1475	1.01771
1476	1.01935
1477	1.021
1478	1.01793
1479	1.02066
1480	1.02099
1481	1.02167
1482	1.01801
1483	1.01612
1484	1.0141
1485	1.01943
1486	1.01468
1487	1.01655
1488	1.01764
1489	1.01554
1490	1.01652
1491	1.0131
1492	1.02018
1493	1.01795
1494	1.01366
1495	1.01505
1496	1.01544
1497	1.0165
1498	1.01323
1499	1.01603
1500	1.01614
1501	1.01434
1502	1.01554
1503	1.01362
1504	1.01749
1505	1.01615
1506	1.01576
1507	1.01252
1508	1.01111
1509	1.01699
1510	1.01634
1511	1.01334
1512	1.01551
1513	1.01369
1514	1.01527
1515	1.01275
1516	1.01382
1517	1.01578
1518	1.0157
1519	1.01558
1520	1.01415
1521	1.01268
1522	1.01606
1523	1.01337
1524	1.01344
1525	1.01314
1526	1.01701
1527	1.01245
1528	1.01324
1529	1.01618
1530	1.01457
1531	1.01582
1532	1.01382
1533	1.0115
1534	1.01539
1535	1.01305
1536	1.00998
1537	1.01081
1538	1.01327
1539	1.01282
1540	1.01129
1541	1.01288
1542	1.01333
1543	1.01262
1544	1.01347
1545	1.01005
1546	1.01274
1547	1.00987
1548	1.01522
1549	1.01055
1550	1.01267
1551	1.01076
1552	1.01208
1553	1.01482
1554	1.01392
1555	1.01054
1556	1.01162
1557	1.01569
1558	1.01015
1559	1.00797
1560	1.01371
1561	1.01392
1562	1.0114
1563	1.01003
1564	1.00798
1565	1.008
1566	1.00821
1567	1.01257
1568	1.01109
1569	1.01086
1570	1.01024
1571	1.01495
1572	1.01254
1573	1.0097
1574	1.01228
1575	1.00863
1576	1.01293
1577	1.0139
1578	1.01027
1579	1.01191
1580	1.01123
1581	1.00971
1582	1.00646
1583	1.01106
1584	1.00616
1585	1.00881
1586	1.00904
1587	1.01094
1588	1.00676
1589	1.00807
1590	1.00687
1591	1.00921
1592	1.0088
1593	1.0076
1594	1.00937
1595	1.01017
1596	1.01006
1597	1.00876
1598	1.01088
1599	1.00927
1600	1.01058
1601	1.00656
1602	1.00892
1603	1.01046
1604	1.01364
1605	1.0101
1606	1.01062
1607	1.00908
1608	1.00893
1609	1.00933
1610	1.00795
1611	1.01032
1612	1.00311
1613	1.00738
1614	1.01108
1615	1.00456
1616	1.00717
1617	1.01208
1618	1.00915
1619	1.00898
1620	1.00861
1621	1.00934
1622	1.01104
1623	1.00846
1624	1.01037
1625	1.00941
1626	1.00862
1627	1.01011
1628	1.0062
1629	1.0088
1630	1.00827
1631	1.00829
1632	1.00801
1633	1.00899
1634	1.01045
1635	1.01117
1636	1.00814
1637	1.00473
1638	1.00715
1639	1.00865
1640	1.01061
1641	1.0075
1642	1.00513
1643	1.00868
1644	1.0043
1645	1.00809
1646	1.00971
1647	1.00689
1648	1.00774
1649	1.00695
1650	1.00458
1651	1.00708
1652	1.00752
1653	1.00803
1654	1.00558
1655	1.00681
1656	1.00891
1657	1.00775
1658	1.00661
1659	1.00557
1660	1.0071
1661	1.00906
1662	1.00441
1663	1.00388
1664	1.00499
1665	1.00462
1666	1.00785
1667	1.00743
1668	1.00479
1669	1.00716
1670	1.00693
1671	1.00531
1672	1.00768
1673	1.00682
1674	1.01046
1675	1.00586
1676	1.00729
1677	1.00739
1678	1.00755
1679	1.00784
1680	1.01
1681	1.00502
1682	1.00897
1683	1.00424
1684	1.00735
1685	1.0032
1686	1.00849
1687	1.00652
1688	1.00839
1689	1.005
1690	1.00791
1691	1.00821
1692	1.00312
1693	1.00644
1694	1.00675
1695	1.0079
1696	1.00667
1697	1.00524
1698	1.00544
1699	1.00396
1700	1.00657
1701	1.00912
1702	1.00586
1703	1.00716
1704	1.00362
1705	1.00668
1706	1.0082
1707	1.00705
1708	1.01041
1709	1.00861
1710	1.00333
1711	1.00735
1712	1.00503
1713	1.01247
1714	1.00483
1715	1.00251
1716	1.00954
1717	1.0044
1718	1.0068
1719	1.00734
1720	1.00676
1721	1.00845
1722	1.00614
1723	1.00968
1724	1.00628
1725	1.00994
1726	1.00559
1727	1.00482
1728	1.00708
1729	1.00542
1730	1.00715
1731	1.00431
1732	1.00571
1733	1.00551
1734	1.00352
1735	1.00654
1736	1.00412
1737	1.00535
1738	1.00636
1739	1.00722
1740	1.00577
1741	1.00379
1742	1.00473
1743	1.00766
1744	1.00437
1745	1.01008
1746	1.00701
1747	1.00691
1748	1.00528
1749	1.00234
1750	1.00735
1751	1.00598
1752	1.00302
1753	1.00502
1754	1.00611
1755	1.00481
1756	1.00651
1757	1.00598
1758	1.0045
1759	1.00534
1760	1.00521
1761	1.00637
1762	1.00585
1763	1.00494
1764	1.00763
1765	1.00628
1766	1.0035
1767	1.00636
1768	1.00747
1769	1.00986
1770	1.00448
1771	1.00908
1772	1.00905
1773	1.00574
1774	1.00648
1775	1.00762
1776	1.00423
1777	1.00458
1778	1.00506
1779	1.00782
1780	1.00444
1781	1.00734
1782	1.00861
1783	1.00356
1784	1.00742
1785	1.00635
1786	1.00617
1787	1.00878
1788	1.00361
1789	1.00355
1790	1.00278
1791	1.00339
1792	1.00656
1793	1.00422
1794	1.00662
1795	1.00492
1796	1.00163
1797	1.00525
1798	1.00532
1799	1.00678
1800	1.00647
1801	1.00628
1802	1.00699
1803	1.00497
1804	1.00394
1805	1.00256
1806	1.0035
1807	1.00635
1808	1.00343
1809	1.00192
1810	1.00096
1811	1.00708
1812	1.00341
1813	1.00282
1814	1.00766
1815	1.0071
1816	1.00338
1817	1.00619
1818	1.0052
1819	1.00449
1820	1.00362
1821	1.00494
1822	1.00515
1823	1.00204
1824	1.00184
1825	1.00388
1826	1.00254
1827	1.00529
1828	1.00367
1829	1.00586
1830	1.00459
1831	1.00721
1832	1.0032
1833	1.00606
1834	1.00244
1835	1.00395
1836	1.00532
1837	1.00685
1838	1.00388

## Sheet: FigS5B
WT cheB*
Time (s)	Normalized YFP/CFP ratio
0	1
1	0.996865
2	0.999372
3	0.997352
4	0.998246
5	0.996289
6	0.999147
7	0.998062
8	0.998043
9	1.00091
10	0.998093
11	0.998917
12	0.998717
13	0.996409
14	0.996047
15	0.99573
16	0.99874
17	1.00327
18	0.99947
19	0.999109
20	0.999963
21	0.998318
22	0.998443
23	0.999707
24	0.996231
25	0.998697
26	0.998859
27	1.00126
28	0.999991
29	0.999515
30	1.00316
31	0.998994
32	0.998647
33	1.00114
34	0.998313
35	1.00137
36	0.998769
37	1.00236
38	0.997947
39	1.00079
40	0.99915
41	0.999627
42	1.00319
43	0.996812
44	0.999805
45	1.00126
46	0.997676
47	1.00222
48	1.00063
49	0.999984
50	0.999106
51	0.998509
52	0.998977
53	0.997558
54	0.997958
55	1.00176
56	0.997271
57	0.998619
58	0.999561
59	0.995238
60	1.00276
61	0.999912
62	0.99908
63	0.999509
64	0.99728
65	1.0016
66	1.00012
67	0.997158
68	0.999107
69	0.998077
70	0.998829
71	1.00129
72	0.99914
73	0.998745
74	1.00001
75	0.996697
76	0.999234
77	1.00096
78	1.00072
79	1.00036
80	0.99745
81	1.00041
82	0.998087
83	1.0029
84	0.994029
85	0.995395
86	0.994327
87	0.992504
88	0.983663
89	0.977379
90	0.971965
91	0.966672
92	0.959055
93	0.955354
94	0.954041
95	0.954044
96	0.951455
97	0.95118
98	0.94865
99	0.949443
100	0.948207
101	0.94794
102	0.947895
103	0.948553
104	0.946461
105	0.947326
106	0.946984
107	0.948799
108	0.94888
109	0.947169
110	0.946234
111	0.946889
112	0.947024
113	0.949671
114	0.947354
115	0.944332
116	0.947091
117	0.945977
118	0.942724
119	0.948282
120	0.944372
121	0.945581
122	0.944153
123	0.944724
124	0.944953
125	0.942258
126	0.948863
127	0.947188
128	0.944067
129	0.947309
130	0.946497
131	0.946191
132	0.948935
133	0.945498
134	0.946193
135	0.944023
136	0.946466
137	0.94633
138	0.944735
139	0.946606
140	0.945468
141	0.945531
142	0.946053
143	0.946295
144	0.944574
145	0.947091
146	0.946356
147	0.946523
148	0.946226
149	0.945174
150	0.944677
151	0.946482
152	0.946291
153	0.945565
154	0.945054
155	0.951454
156	0.948741
157	0.945517
158	0.946599
159	0.949008
160	0.947236
161	0.949522
162	0.945535
163	0.947208
164	0.949901
165	0.953271
166	0.950424
167	0.950728
168	0.950431
169	0.949522
170	0.951029
171	0.953046
172	0.952108
173	0.957847
174	0.95562
175	0.956064
176	0.953933
177	0.954475
178	0.954525
179	0.956177
180	0.954597
181	0.953161
182	0.9558
183	0.954698
184	0.957429
185	0.957184
186	0.958307
187	0.958999
188	0.956532
189	0.958872
190	0.961627
191	0.961393
192	0.95869
193	0.963034
194	0.962502
195	0.957824
196	0.963336
197	0.96275
198	0.959957
199	0.961834
200	0.962827
201	0.961809
202	0.962645
203	0.96851
204	0.967472
205	0.968309
206	0.965873
207	0.965624
208	0.967807
209	0.967126
210	0.966835
211	0.970019
212	0.966692
213	0.968804
214	0.967674
215	0.973128
216	0.97105
217	0.971474
218	0.973058
219	0.970646
220	0.972883
221	0.973645
222	0.971155
223	0.970082
224	0.972607
225	0.973648
226	0.976537
227	0.974367
228	0.973095
229	0.974632
230	0.975175
231	0.974948
232	0.973945
233	0.973643
234	0.978767
235	0.978919
236	0.976663
237	0.978566
238	0.978509
239	0.977692
240	0.98182
241	0.980462
242	0.978414
243	0.979308
244	0.980134
245	0.983109
246	0.980443
247	0.983438
248	0.980474
249	0.981915
250	0.981333
251	0.981553
252	0.986114
253	0.985017
254	0.984204
255	0.984679
256	0.984305
257	0.982523
258	0.982952
259	0.984238
260	0.983715
261	0.983784
262	0.988941
263	0.982636
264	0.984404
265	0.987119
266	0.9824
267	0.985722
268	0.98622
269	0.985719
270	0.986779
271	0.9855
272	0.985776
273	0.981745
274	0.98778
275	0.987805
276	0.989234
277	0.985033
278	0.983595
279	0.988611
280	0.984997
281	0.991559
282	0.988482
283	0.988274
284	0.988802
285	0.990359
286	0.986355
287	0.987792
288	0.988034
289	0.989163
290	0.989703
291	0.988139
292	0.990909
293	0.986272
294	0.990917
295	0.991278
296	0.991957
297	0.990937
298	0.988477
299	0.989087
300	0.992719
301	0.988257
302	0.993218
303	0.986572
304	0.991836
305	0.993305
306	0.994135
307	0.991576
308	0.990831
309	0.987166
310	0.989093
311	0.991148
312	0.988638
313	0.993047
314	0.990501
315	0.992303
316	0.99167
317	0.99188
318	0.991594
319	0.996472
320	0.992501
321	0.990285
322	0.993268
323	0.990522
324	0.992375
325	0.992092
326	0.993588
327	0.991839
328	0.992169
329	0.996001
330	0.989338
331	0.98757
332	0.994861
333	0.994867
334	0.993267
335	0.990792
336	0.996361
337	0.993548
338	0.991497
339	0.993463
340	0.990755
341	0.996576
342	0.99409
343	0.99602
344	0.996303
345	0.990793
346	0.992367
347	0.997136
348	0.997432
349	0.996727
350	0.992637
351	0.995237
352	0.991265
353	0.994835
354	0.995873
355	0.994372
356	0.995354
357	0.997815
358	0.996298
359	0.995997
360	0.995086
361	0.996509
362	0.99695
363	0.993673
364	0.993787
365	0.998536
366	0.995799
367	0.99657
368	0.994676
369	0.994755
370	0.998712
371	0.993578
372	0.992767
373	0.993319
374	0.995676
375	0.991639
376	0.997658
377	0.995174
378	0.99437
379	0.999365
380	0.996007
381	0.997426
382	0.997722
383	0.995863
384	0.994025
385	0.998561
386	0.996732
387	0.999661
388	0.997679
389	0.996864
390	0.998562
391	1.00185
392	0.995483
393	0.998987
394	0.997913
395	0.99723
396	0.996267
397	1.00313
398	0.994144
399	0.995358
400	0.996917
401	0.995495
402	0.997505
403	0.99795
404	0.994039
405	1.00025
406	0.995249
407	0.994724
408	0.994533
409	0.997126
410	0.994281
411	0.998743
412	0.995625
413	0.99313
414	1.0034
415	0.99613
416	0.994969
417	0.996441
418	1.00169
419	0.997032
420	1.0037
421	0.999267
422	0.999956
423	0.999907
424	1.00489
425	1.00695
426	1.00854
427	1.00751
428	1.01276
429	1.01361
430	1.01236
431	1.0146
432	1.01373
433	1.01665
434	1.01477
435	1.01479
436	1.01695
437	1.0153
438	1.01775
439	1.01827
440	1.01797
441	1.01798
442	1.02059
443	1.01798
444	1.01913
445	1.01948
446	1.0224
447	1.01694
448	1.02257
449	1.01814
450	1.01894
451	1.0216
452	1.02051
453	1.01739
454	1.02008
455	1.02436
456	1.02095
457	1.01827
458	1.01829
459	1.01804
460	1.02049
461	1.02308
462	1.0205
463	1.01943
464	1.01921
465	1.01989
466	1.01913
467	1.01613
468	1.0203
469	1.02209
470	1.02016
471	1.01937
472	1.01949
473	1.01698
474	1.01872
475	1.02048
476	1.01836
477	1.01863
478	1.01786
479	1.02116
480	1.01974
481	1.01725
482	1.0145
483	1.01723
484	1.01859
485	1.02019
486	1.0139
487	1.01944
488	1.01689
489	1.01746
490	1.02089
491	1.02004
492	1.01635
493	1.01661
494	1.01655
495	1.01436
496	1.01754
497	1.01642
498	1.01576
499	1.01794
500	1.01845
501	1.01899
502	1.01522
503	1.01399
504	1.01507
505	1.0119
506	1.01579
507	1.01249
508	1.01662
509	1.01269
510	1.01305
511	1.0154
512	1.01318
513	1.01152
514	1.01241
515	1.01436
516	1.01324
517	1.01707
518	1.01518
519	1.0152
520	1.01447
521	1.01357
522	1.01454
523	1.0148
524	1.01384
525	1.01178
526	1.01214
527	1.01155
528	1.00859
529	1.01323
530	1.01062
531	1.00823
532	1.01373
533	1.01088
534	1.00911
535	1.00938
536	1.00955
537	1.01143
538	1.00349
539	1.0087
540	1.0103
541	1.01041
542	1.00456
543	1.01079
544	1.0114
545	1.00842
546	1.01367
547	1.00615
548	1.01148
549	1.00956
550	1.01174
551	1.01103
552	1.00892
553	1.00998
554	1.00584
555	1.00978
556	1.00956
557	1.01241
558	1.00682
559	1.00933
560	1.00637
561	1.00731
562	1.00748
563	1.00465
564	1.00562
565	1.00772
566	1.01099
567	1.00789
568	1.01016
569	1.00386
570	1.00976
571	1.00918
572	1.00484
573	1.00816
574	1.00809
575	1.00417
576	1.00775
577	1.00526
578	1.00758
579	1.00833
580	1.00672
581	1.0044
582	1.01064
583	1.00999
584	1.00637
585	1.0079
586	1.00781
587	1.00429
588	1.00522
589	1.00768
590	1.01004
591	1.00791
592	1.00969
593	1.00775
594	1.00613
595	1.0096
596	1.00513
597	1.00865
598	1.00491
599	1.0047
600	1.00516
601	1.00583
602	1.00505
603	1.00725
604	1.00617
605	1.00574
606	1.00505
607	1.00727
608	1.00428
609	1.00639
610	1.00388
611	1.00743
612	1.00365
613	1.00596
614	1.00683
615	1.00545
616	1.00725
617	1.00971
618	1.00595
619	1.00437
620	1.00432
621	1.00262
622	1.00654
623	1.01005
624	1.00409
625	1.00392
626	1.00254
627	1.00717
628	1.00312
629	1.00407
630	1.0041
631	1.00467
632	1.00274
633	1.00276
634	1.0057
635	1.00208
636	1.00311
637	1.00556
638	1.00587
639	1.00403
640	1.0005
641	1.00316
642	1.00216
643	1.0037
644	1.0041
645	1.00598
646	1.00151
647	1.00322
648	1.00531
649	1.00804
650	1.0058
651	1.00573
652	1.00177
653	1.00535
654	1.00469
655	1.00636
656	1.00643
657	1.00239
658	1.00343
659	1.00615
660	1.00283
661	1.00514
662	1.00321
663	1.0035
664	1.00574
665	1.00487
666	1.00157
667	1.00478
668	1.0052
669	1.00046
670	1.00459
671	1.00642
672	1.00397
673	1.00482
674	1.00671
675	1.00356
676	1.00656
677	1.00637
678	1.00314
679	1.00625
680	1.00246
681	1.00383
682	1.00156
683	1.00185
684	1.00297
685	1.00744
686	1.00385
687	1.00164
688	1.00353
689	1.00441
690	1.0002
691	1.00608
692	1.00194
693	1.00314
694	1.00332
695	1.00426
696	1.00328
697	1.00326
698	1.00364
699	1.00102
700	1.00233
701	1.00437
702	1.00455
703	1.00209
704	1.00343
705	1.00131
706	1.00256
707	1.00196
708	1.00261
709	1.00283
710	1.00532
711	1.00407
712	1.00119
713	1.00304
714	1.00092
715	1.00195
716	1.00016
717	0.998378
718	1.00529
719	1.00298
720	1.00464
721	1.00258
722	1.00169
723	1.00389
724	1.0023
725	1.00618
726	1.00435
727	1.00108
728	1.00431
729	1.0013
730	1.00145
731	1.00385
732	1.00391
733	1.00304
734	1.00044
735	0.999579
736	1.00226
737	0.997679
738	1.00038
739	1.00526
740	0.999668
741	1.00218
742	1.00315
743	1.0052
744	1.00293
745	1.00188
746	0.99974
747	1.00285
748	1.00674
749	1.00279
750	1.00071
751	1.0042
752	1.00276
753	1.00076
754	1.00372
755	1.00258
756	1.0012
757	0.999566
758	1.00659
759	1.00555
760	1.00579
761	1.00423
762	1.00172
763	1.00149
764	1.00457
765	1.00266
766	1.00044
767	1.00178
768	1.00094
769	1.00116
770	1.00422
771	0.999623
772	1.00113
773	1.00083
774	1.00287
775	1.00018
776	1.00493
777	1.0015
778	1.00142
779	1.0053
780	1.00166
781	0.997621
782	1.00202
783	1.00224
784	1.00266
785	0.999906
786	1.00172
787	1.00422
788	1.00475
789	1.00574
790	1.00095
791	0.99955
792	1.0047
793	1.00407
794	1.00022
795	1.00315
796	1.00226
797	0.999745
798	1.00416
799	0.998635
800	1.00449
801	1.00225
802	1.00135
803	0.997686
804	1.00121
805	1.00329
806	1.00119
807	0.997188
808	1.0023
809	1.00361
810	1.00477
811	1.00039
812	1.00339
813	1.00022
814	1.00001
815	1.00298
816	1.00061
817	1.00193
818	1.00114
819	1.00164
820	1.00384
821	1.0003
822	1.0024
823	1.0006
824	1.0034
825	1.00396
826	1.00317
827	1.00351
828	1.00059
829	1.00374
830	1.00336
831	1.00705
832	1.00269
833	1.00745
834	1.00864
835	0.998201
836	1.00273
837	1.00354
838	1.00157
839	1.00167
840	1.00356
841	1.00125
842	1.00004
843	1.0011
844	1.00247
845	1.00167
846	1.00482
847	1.00062
848	1.00456
849	0.998286
850	1.00351
851	1.0009
852	1.00116
853	1.00284
854	1.00429
855	1.00124
856	1.00452
857	1.00154
858	1.00602
859	1.00306
860	0.996265
861	1.00632
862	1
863	1.00345
864	1.00033
865	1.00338
866	1.00543
867	1.00317
868	1.00365
869	1.00316
870	1.00298
871	1.00162
872	1.00307
873	1.00032
874	1.00521
875	1.00265
876	1.00453
877	1.00145
878	1.00144
879	1.00549
880	1.00126
881	1.00142
882	0.997381
883	1.00558
884	1.0014
885	1.00248
886	1.00344
887	1.00376
888	1.0003
889	0.9986
890	1.00344
891	1.00136
892	1.00296
893	1.00001
894	1.00284
895	1.00408
896	1.00378
897	1.00105
898	1.00426
899	0.999154
900	1.00091
901	1.00306
902	0.996738
903	0.993914
904	0.977268
905	0.964971
906	0.954888
907	0.95545
908	0.95049
909	0.948641
910	0.947907
911	0.94426
912	0.949813
913	0.949053
914	0.947277
915	0.947008
916	0.947337
917	0.946215
918	0.941629
919	0.948414
920	0.946973
921	0.946565
922	0.94792
923	0.946439
924	0.948542
925	0.945485
926	0.947386
927	0.945537
928	0.945236
929	0.944835
930	0.945423
931	0.945168
932	0.945557
933	0.947255
934	0.94346
935	0.947918
936	0.94475
937	0.947122
938	0.94264
939	0.943465
940	0.948878
941	0.941912
942	0.944911
943	0.94454
944	0.94428
945	0.94487
946	0.947492
947	0.944153
948	0.947772
949	0.947283
950	0.946595
951	0.944277
952	0.943497
953	0.945959
954	0.943319
955	0.946464
956	0.941957
957	0.946538
958	0.944836
959	0.94382
960	0.945183
961	0.944124
962	0.944588
963	0.941529
964	0.94547
965	0.945172
966	0.94381
967	0.945025
968	0.945375
969	0.94545
970	0.943921
971	0.944072
972	0.94516
973	0.947615
974	0.94345
975	0.944656
976	0.941822
977	0.944894
978	0.943634
979	0.943987
980	0.94682
981	0.94462
982	0.940742
983	0.941392
984	0.94567
985	0.942572
986	0.945149
987	0.942426
988	0.944683
989	0.944764
990	0.939317
991	0.947228
992	0.942829
993	0.94385
994	0.943154
995	0.946578
996	0.938465
997	0.944373
998	0.945574
999	0.944547
1000	0.944718
1001	0.942998
1002	0.943892
1003	0.944089
1004	0.943918
1005	0.941207
1006	0.944667
1007	0.945796
1008	0.941086
1009	0.943062
1010	0.941915
1011	0.945225
1012	0.945703
1013	0.944361
1014	0.945593
1015	0.947714
1016	0.942611
1017	0.9397
1018	0.944905
1019	0.945405
1020	0.942387
1021	0.942867
1022	0.942367
1023	0.942537
1024	0.9441
1025	0.944853
1026	0.940766
1027	0.945897
1028	0.943341
1029	0.94238
1030	0.94568
1031	0.946322
1032	0.943268
1033	0.945599
1034	0.948479
1035	0.945853
1036	0.943412
1037	0.942461
1038	0.944973
1039	0.942477
1040	0.94654
1041	0.9458
1042	0.943887
1043	0.94525
1044	0.943128
1045	0.947869
1046	0.947689
1047	0.945044
1048	0.945507
1049	0.949527
1050	0.947145
1051	0.946962
1052	0.946697
1053	0.946791
1054	0.944901
1055	0.950464
1056	0.944977
1057	0.949173
1058	0.946839
1059	0.946201
1060	0.946477
1061	0.94931
1062	0.949174
1063	0.9502
1064	0.946199
1065	0.947105
1066	0.950391
1067	0.950384
1068	0.946663
1069	0.948341
1070	0.952286
1071	0.952684
1072	0.94993
1073	0.946931
1074	0.951694
1075	0.950427
1076	0.952137
1077	0.95032
1078	0.952739
1079	0.955943
1080	0.951067
1081	0.951728
1082	0.951012
1083	0.950364
1084	0.955318
1085	0.951639
1086	0.953848
1087	0.949106
1088	0.957425
1089	0.953524
1090	0.954329
1091	0.953537
1092	0.957306
1093	0.960123
1094	0.957986
1095	0.956466
1096	0.955138
1097	0.957298
1098	0.953672
1099	0.957327
1100	0.956907
1101	0.958816
1102	0.959967
1103	0.959391
1104	0.958487
1105	0.96038
1106	0.958973
1107	0.959368
1108	0.956697
1109	0.960755
1110	0.962795
1111	0.964721
1112	0.960903
1113	0.96308
1114	0.960567
1115	0.961797
1116	0.962693
1117	0.967206
1118	0.961724
1119	0.962604
1120	0.964859
1121	0.963344
1122	0.967169
1123	0.965338
1124	0.966637
1125	0.964883
1126	0.968109
1127	0.969142
1128	0.966556
1129	0.970421
1130	0.966688
1131	0.966061
1132	0.965566
1133	0.967784
1134	0.970871
1135	0.96955
1136	0.971188
1137	0.967142
1138	0.970586
1139	0.966932
1140	0.968331
1141	0.968798
1142	0.969751
1143	0.97032
1144	0.970814
1145	0.971323
1146	0.970148
1147	0.974227
1148	0.97378
1149	0.970829
1150	0.971762
1151	0.97444
1152	0.972067
1153	0.975149
1154	0.973221
1155	0.974153
1156	0.972947
1157	0.975479
1158	0.975273
1159	0.975773
1160	0.975764
1161	0.974815
1162	0.979342
1163	0.975411
1164	0.976049
1165	0.976557
1166	0.977691
1167	0.978882
1168	0.97652
1169	0.977227
1170	0.978179
1171	0.977024
1172	0.976929
1173	0.979335
1174	0.977459
1175	0.974136
1176	0.977034
1177	0.978054
1178	0.979225
1179	0.978864
1180	0.979756
1181	0.983322
1182	0.978944
1183	0.981394
1184	0.978913
1185	0.979219
1186	0.981065
1187	0.987077
1188	0.980314
1189	0.986534
1190	0.984514
1191	0.980364
1192	0.983555
1193	0.979961
1194	0.982511
1195	0.983554
1196	0.981984
1197	0.985041
1198	0.982906
1199	0.981783
1200	0.98388
1201	0.983775
1202	0.983734
1203	0.984143
1204	0.984569
1205	0.983698
1206	0.986314
1207	0.984399
1208	0.98762
1209	0.982993
1210	0.98412
1211	0.990856
1212	0.985964
1213	0.983758
1214	0.987103
1215	0.987075
1216	0.985319
1217	0.991744
1218	0.986958
1219	0.986861
1220	0.987853
1221	0.988829
1222	0.986598
1223	0.984449
1224	0.987812
1225	0.986847
1226	0.986065
1227	0.991742
1228	0.987803
1229	0.987073
1230	0.989254
1231	0.986625
1232	0.988035
1233	0.987921
1234	0.992348
1235	0.986762
1236	0.988531
1237	0.993368
1238	0.990108
1239	0.990064
1240	0.990915
1241	0.990454
1242	0.990616
1243	0.989227
1244	0.988562
1245	0.987265
1246	0.98923
1247	0.986504
1248	0.990255
1249	0.991489
1250	0.990509
1251	0.990296
1252	0.991615
1253	0.988554
1254	0.986585
1255	0.99209
1256	0.993752
1257	0.991653
1258	0.990819
1259	0.989981
1260	0.99426
1261	0.989772
1262	0.993403
1263	0.990182
1264	0.991151
1265	0.991488
1266	0.991014
1267	0.99169
1268	0.989202
1269	0.99648
1270	0.989926
1271	0.993286
1272	0.990016
1273	0.996366
1274	0.986851
1275	0.994066
1276	0.992681
1277	0.994217
1278	0.991356
1279	0.991314
1280	0.99431
1281	0.995398
1282	0.990996
1283	0.992837
1284	0.989327
1285	0.993967
1286	0.991299
1287	0.995019
1288	0.993578
1289	0.992913
1290	0.99423
1291	0.993255
1292	0.994914
1293	0.993002
1294	0.993309
1295	0.995813
1296	0.996039
1297	0.992248
1298	0.995054
1299	0.994259
1300	0.994924
1301	0.997262
1302	0.997783
1303	0.994795
1304	0.989532
1305	0.994004
1306	0.994656
1307	0.992654
1308	0.998892
1309	0.995526
1310	0.994733
1311	0.994159
1312	0.995924
1313	0.995399
1314	0.993688
1315	0.998142
1316	0.993523
1317	0.995675
1318	0.991938
1319	0.992001
1320	0.997117
1321	0.99618
1322	0.992884
1323	0.995363
1324	0.992792
1325	0.995791
1326	0.990984
1327	0.995947
1328	0.997906
1329	0.999603
1330	0.99485
1331	0.994296
1332	0.999105
1333	0.996298
1334	0.99391
1335	0.998617
1336	0.993154
1337	0.995486
1338	0.998916
1339	0.995572
1340	0.992746
1341	0.994584
1342	0.993939
1343	0.995342
1344	0.994397
1345	0.995696
1346	0.997163
1347	0.995214
1348	0.996735
1349	0.99484
1350	0.995052
1351	0.992303
1352	0.99421
1353	0.992602
1354	0.993989
1355	0.993551
1356	0.994554
1357	0.996023
1358	0.994769
1359	0.998839
1360	1.00062
1361	0.994461
1362	0.999234
1363	0.997036
1364	0.993469
1365	1.00185
1366	0.994575
1367	0.997026
1368	0.99702
1369	0.996403
1370	0.997499
1371	0.996327
1372	0.998567
1373	1.00105
1374	1.00077
1375	0.998637
1376	0.999138
1377	0.996359
1378	0.994891
1379	0.997251
1380	0.998438
1381	0.999206
1382	0.993539
1383	0.999993
1384	0.995928
1385	1.00048
1386	0.999616
1387	0.995162
1388	0.998263
1389	0.997107
1390	0.998242
1391	0.998457
1392	0.995375
1393	0.998781
1394	0.999137
1395	0.993121
1396	0.995663
1397	0.998384
1398	0.993472
1399	0.994057
1400	0.995538
1401	0.996263
1402	0.994828
1403	0.994502
1404	0.999675
1405	0.993445
1406	0.996978
1407	0.995487
1408	0.994148
1409	0.997267
1410	0.995512
1411	1.0015
1412	0.996116
1413	0.997576
1414	1.00088
1415	1.00323
1416	1.00014
1417	1.00452
1418	1.00695
1419	1.00685
1420	1.01144
1421	1.01637
1422	1.01156
1423	1.01599
1424	1.01851
1425	1.01287
1426	1.02109
1427	1.02256
1428	1.01861
1429	1.02103
1430	1.01872
1431	1.02119
1432	1.02158
1433	1.02691
1434	1.02108
1435	1.02798
1436	1.02676
1437	1.02823
1438	1.0281
1439	1.02763
1440	1.02711
1441	1.02626
1442	1.03077
1443	1.02716
1444	1.02906
1445	1.03586
1446	1.02962
1447	1.03176
1448	1.03209
1449	1.02931
1450	1.02958
1451	1.03072
1452	1.03343
1453	1.03002
1454	1.03302
1455	1.03076
1456	1.02929
1457	1.02759
1458	1.02645
1459	1.03214
1460	1.02619
1461	1.02786
1462	1.02774
1463	1.02714
1464	1.02581
1465	1.02777
1466	1.02753
1467	1.02837
1468	1.02751
1469	1.03099
1470	1.0319
1471	1.02817
1472	1.02789
1473	1.02597
1474	1.03243
1475	1.02863
1476	1.02565
1477	1.0275
1478	1.02535
1479	1.02519
1480	1.02862
1481	1.02624
1482	1.02768
1483	1.02566
1484	1.02501
1485	1.02486
1486	1.02359
1487	1.02088
1488	1.03175
1489	1.02406
1490	1.03066
1491	1.03147
1492	1.02451
1493	1.02624
1494	1.02095
1495	1.02514
1496	1.02609
1497	1.02157
1498	1.02291
1499	1.02524
1500	1.02626
1501	1.02085
1502	1.02542
1503	1.02357
1504	1.02518
1505	1.02313
1506	1.02
1507	1.02479
1508	1.02233
1509	1.02189
1510	1.02183
1511	1.01915
1512	1.02062
1513	1.02309
1514	1.0272
1515	1.01952
1516	1.02091
1517	1.02585
1518	1.02031
1519	1.01618
1520	1.01882
1521	1.01851
1522	1.01943
1523	1.01988
1524	1.01787
1525	1.01806
1526	1.01864
1527	1.02168
1528	1.02148
1529	1.01868
1530	1.01966
1531	1.01949
1532	1.02121
1533	1.01875
1534	1.02085
1535	1.01979
1536	1.01862
1537	1.0174
1538	1.01969
1539	1.01837
1540	1.02254
1541	1.02426
1542	1.0189
1543	1.02054
1544	1.0189
1545	1.0169
1546	1.01601
1547	1.01816
1548	1.01714
1549	1.01963
1550	1.01966
1551	1.01995
1552	1.02127
1553	1.01725
1554	1.01839
1555	1.01458
1556	1.01554
1557	1.01937
1558	1.01188
1559	1.01305
1560	1.01385
1561	1.0148
1562	1.01615
1563	1.017
1564	1.01244
1565	1.01704
1566	1.01941
1567	1.01606
1568	1.01614
1569	1.01798
1570	1.01359
1571	1.01641
1572	1.01295
1573	1.0154
1574	1.01441
1575	1.01581
1576	1.01562
1577	1.01356
1578	1.01224
1579	1.01622
1580	1.01507
1581	1.01388
1582	1.01212
1583	1.00884
1584	1.01462
1585	1.01376
1586	1.01035
1587	1.0157
1588	1.01248
1589	1.01392
1590	1.01521
1591	1.01698
1592	1.01456
1593	1.01705
1594	1.01044
1595	1.01419
1596	1.0118
1597	1.01052
1598	1.01245
1599	1.00971
1600	1.00939
1601	1.0114
1602	1.01301
1603	1.00863
1604	1.0129
1605	1.01002
1606	1.01295
1607	1.01014
1608	1.01074
1609	1.00937
1610	1.01117
1611	1.01097
1612	1.01269
1613	1.01017
1614	1.0125
1615	1.01108
1616	1.01004
1617	1.00874
1618	1.00929
1619	1.01167
1620	1.0103
1621	1.01157
1622	1.00881
1623	1.00759
1624	1.009
1625	1.00727
1626	1.00998
1627	1.00329
1628	1.00891
1629	1.01126
1630	1.01149
1631	1.01199
1632	1.01194
1633	1.00993
1634	1.01098
1635	1.00977
1636	1.00981
1637	1.00651
1638	1.00461
1639	1.00912
1640	1.01157
1641	1.00582
1642	1.01222
1643	1.00939
1644	1.00803
1645	1.00814
1646	1.00782
1647	1.00775
1648	1.00706
1649	1.00424
1650	1.00809
1651	1.00654
1652	1.01126
1653	1.01241
1654	1.00965
1655	1.0075
1656	1.00783
1657	1.0086
1658	1.00769
1659	1.00501
1660	1.00832
1661	1.00894
1662	1.00623
1663	1.00556
1664	1.00465
1665	1.00524
1666	1.00939
1667	1.00587
1668	1.00445
1669	1.0102
1670	1.0073
1671	1.00446
1672	1.00531
1673	1.00887
1674	1.00363
1675	1.00546
1676	1.00638
1677	1.0079
1678	1.00656
1679	1.00492
1680	1.01139
1681	1.01036
1682	1.00886
1683	1.00557
1684	1.00798
1685	1.00851
1686	1.00378
1687	1.0074
1688	1.00553
1689	1.00725
1690	1.00521
1691	1.00869
1692	1.00607
1693	1.00597
1694	1.00602
1695	1.00324
1696	1.00662
1697	1.00646
1698	1.00466
1699	1.00128
1700	1.00399
1701	1.00535
1702	1.00719
1703	1.00932
1704	1.00422
1705	1.00393
1706	1.00607
1707	1.00574
1708	1.00365
1709	1.00513
1710	1.00717
1711	1.00722
1712	1.00467
1713	1.00188
1714	1.00489
1715	1.00427
1716	1.00626
1717	1.00173
1718	1.00892
1719	1.00355
1720	1.00634
1721	1.00307
1722	1.00533
1723	1.00458
1724	1.00472
1725	1.00813
1726	1.00468
1727	1.00321
1728	1.00781
1729	1.00219
1730	1.00237
1731	1.00357
1732	1.00281
1733	1.00461
1734	1.00651
1735	1.00791
1736	1.00738
1737	1.00675
1738	1.00383
1739	1.00171
1740	1.00427
1741	1.00257
1742	1.00452
1743	1.00492
1744	1.00726
1745	1.00348
1746	1.00645
1747	1.00551
1748	1.00532
1749	1.00524
1750	1.00614
1751	1.00106
1752	1.00406
1753	1.0052
1754	1.00663
1755	0.999001
1756	1.00543
1757	1.00068
1758	1.00677
1759	1.00699
1760	1.00696
1761	1.00543
1762	1.0038
1763	1.00249
1764	1.00635
1765	1.00526
1766	1.00373
1767	1.00177
1768	1.0057
1769	1.00858
1770	1.00084
1771	1.00053
1772	1.00374
1773	1.00611
1774	1.00337
1775	1.0057
1776	1.0031
1777	1.00176
1778	1.00335
1779	1.00203
1780	1.00298
1781	1.00535
1782	1.00492
1783	1.00878
1784	1.005
1785	1.00435
1786	1.00188
1787	1.00341
1788	1.00547
1789	1.00134
1790	1.00513
1791	1.00191
1792	1.00298
1793	1.00499
1794	1.00125
1795	1.00073
1796	1.00106
1797	1.00371
1798	1.00083
1799	1.00354
1800	1.00626
1801	1.00608
1802	1.00375
1803	1.00148
1804	1.00024
1805	0.999629
1806	0.999428
1807	1.00197
1808	1.00389
1809	1.00325
1810	1.00267
1811	1.00469
1812	1.00258
1813	1.00368
1814	1.00324
1815	1.00265
1816	1.00343
1817	1.00692
1818	1.0052
1819	1.00093
1820	1.00229
1821	1.00022
1822	1.00409
1823	1.00034
1824	1.00125
1825	1.00382
1826	1.00154
1827	1.0005
1828	1.00224
1829	1.00235
1830	1.00052
1831	1.0017
1832	1.00107
1833	1.00212
1834	1.00014
1835	0.998341
1836	0.996194
1837	0.999799
1838	1.0005
1839	1.00328

## Sheet: FigS5C
WT
Time (s)	Normalized YFP/CFP ratio
0	1
1	1.00066
2	0.99901
3	1.00065
4	1.00272
5	1.00235
6	1.00007
7	1.00248
8	1.0017
9	0.998427
10	0.997365
11	0.999309
12	0.99677
13	1.00294
14	0.997227
15	1.00138
16	0.997588
17	0.997914
18	0.999491
19	1.00324
20	1.00203
21	0.999438
22	0.999841
23	0.998275
24	1.00149
25	1.00376
26	1.00073
27	1.00133
28	0.996951
29	1.00298
30	0.998817
31	1.00212
32	0.998938
33	1.00205
34	1.00253
35	1.0019
36	0.998887
37	1.00004
38	0.999565
39	1.00006
40	0.997284
41	1.00142
42	1.00204
43	1.00006
44	0.998783
45	0.999763
46	0.994816
47	1.00102
48	1.00278
49	0.998162
50	1.00067
51	0.999317
52	0.999799
53	1.00365
54	0.997575
55	1.00269
56	0.997959
57	0.999166
58	1.00662
59	1.00229
60	0.998492
61	1.00521
62	1.00002
63	1.00265
64	0.99695
65	1.00046
66	1.00232
67	1.00418
68	0.998346
69	0.99775
70	0.999678
71	1.00102
72	0.999925
73	1.00043
74	1.00242
75	1.00787
76	0.999417
77	0.999969
78	1.00411
79	0.998761
80	1.00025
81	0.999581
82	1.00079
83	0.99871
84	0.99729
85	1.00097
86	1.00281
87	1.00186
88	0.997778
89	1.00357
90	1.00137
91	0.998459
92	1.00139
93	0.998623
94	1.00264
95	0.999535
96	0.997188
97	1.00092
98	1.0038
99	1.00011
100	0.999017
101	0.998339
102	0.998889
103	0.999693
104	1.00196
105	0.999812
106	1.00298
107	1.00387
108	0.999932
109	0.998437
110	1.00198
111	1.0014
112	1.00288
113	1.00136
114	1.00074
115	0.998997
116	1.00069
117	1.00525
118	0.999055
119	0.999329
120	0.999494
121	1.00214
122	1.00118
123	0.997588
124	1.00275
125	0.995931
126	1.00159
127	1.00369
128	0.99951
129	1.0006
130	1.0014
131	1.00045
132	0.999867
133	1.00402
134	1.00347
135	0.999091
136	1.00191
137	0.998654
138	1.00298
139	1.00264
140	1.00238
141	0.995764
142	0.998937
143	0.998866
144	0.997721
145	0.999448
146	0.999319
147	0.999625
148	1.0006
149	0.999901
150	0.999657
151	1.00158
152	1.00115
153	1.00262
154	0.996675
155	0.99959
156	1.0012
157	1.00108
158	0.997874
159	1.00049
160	1.00148
161	1.00263
162	1.00053
163	1.00082
164	0.999197
165	1.00001
166	1.00279
167	0.998405
168	1.00179
169	0.998994
170	1.00481
171	0.999539
172	0.998473
173	0.998112
174	0.996908
175	0.999176
176	0.998061
177	0.996446
178	1.00138
179	0.995864
180	0.997348
181	0.999275
182	0.999733
183	0.99436
184	0.99813
185	0.998152
186	0.997886
187	0.998577
188	0.995546
189	0.993315
190	0.997907
191	0.996834
192	0.993481
193	0.994631
194	0.992996
195	0.994978
196	0.995106
197	0.994331
198	0.997068
199	0.993993
200	0.99835
201	0.995287
202	0.992469
203	0.992979
204	0.995355
205	0.992425
206	0.995457
207	0.994178
208	0.996695
209	0.998045
210	0.995839
211	0.996909
212	0.996792
213	0.997223
214	0.998415
215	0.995306
216	0.994702
217	0.999276
218	0.996875
219	0.99877
220	0.999446
221	0.992911
222	0.996493
223	0.997529
224	0.995535
225	0.99682
226	0.997783
227	0.996675
228	0.998064
229	0.998736
230	0.994547
231	0.99565
232	0.998114
233	0.998132
234	0.997537
235	0.993462
236	0.998807
237	0.998287
238	0.997288
239	1.00172
240	0.995864
241	0.996175
242	0.999773
243	0.998421
244	0.996822
245	0.997032
246	0.995166
247	0.995343
248	0.997025
249	0.999558
250	0.999935
251	1.00027
252	0.998214
253	0.997691
254	0.999917
255	0.994967
256	0.998561
257	0.999671
258	0.997902
259	0.996855
260	0.99955
261	0.998186
262	1.00196
263	0.999604
264	0.998479
265	1.00103
266	0.99737
267	1.00038
268	1.0004
269	0.997464
270	1.00522
271	0.99863
272	0.999513
273	0.998529
274	0.997581
275	1.00049
276	0.998526
277	0.998574
278	0.994821
279	0.999305
280	0.998665
281	1.00423
282	1.0004
283	0.995616
284	0.995657
285	0.999577
286	1.00107
287	0.993489
288	0.993321
289	0.99799
290	0.996713
291	0.997553
292	0.999097
293	1.00294
294	0.999462
295	1.00136
296	1.00048
297	0.99646
298	1.00031
299	1.0013
300	0.997819
301	1.00112
302	1.00303
303	1.00106
304	0.99842
305	1.00541
306	1.00181
307	1.00221
308	1.00334
309	1.00504
310	1.0016
311	1.00277
312	1.00416
313	1.00316
314	1.00398
315	1.00219
316	0.999642
317	1.00165
318	1.00223
319	1.00159
320	1.00265
321	1.00364
322	1.0015
323	1.00298
324	1.00183
325	0.996907
326	1.00085
327	1.00012
328	1.00107
329	0.998842
330	0.999844
331	1.00426
332	1.00214
333	1.00214
334	1.00248
335	1.00238
336	1.00598
337	1.00536
338	0.997379
339	1.00045
340	0.999901
341	1.00481
342	0.999873
343	1.0026
344	0.998045
345	0.999256
346	1.00298
347	1.00324
348	1.00278
349	0.997682
350	0.997769
351	1.00007
352	0.998001
353	0.99916
354	1.00131
355	1.00111
356	1.00073
357	1.00067
358	0.998277
359	1.00178
360	1.00224
361	1.00241
362	1.00045
363	1.00227
364	1.00453
365	1.0007
366	1.00323
367	1.00102
368	0.997093
369	0.999741
370	1.00034
371	1.00106
372	0.999854
373	1.00152
374	1.00171
375	1.00124
376	0.999971
377	0.999079
378	0.999222
379	1.00336
380	0.997392
381	0.999717
382	1.00079
383	1.00316
384	1.00246
385	1.00243
386	1.00198
387	1.00163
388	0.998502
389	1.00187
390	1.00074
391	1.00303
392	1.00251
393	0.996241
394	1.00118
395	1.00282
396	1.00004
397	0.999067
398	0.999096
399	1.00135
400	0.999798
401	0.998443
402	1.00136
403	1.00104
404	1.0003
405	0.998981
406	1.00534
407	0.999148
408	0.999072
409	1.00223
410	1.00257
411	0.998825
412	1.00035
413	1.00174
414	0.998893
415	0.999197
416	0.999406
417	1.00167
418	1.00056
419	1.00182
420	1.00123
421	1.00176
422	1.00081
423	0.99814
424	0.998841
425	1.0007
426	1.00028
427	1.00187
428	0.998863
429	0.997844
430	0.999142
431	1.00168
432	1.00227
433	1.00169
434	0.999716
435	1.00347
436	0.999158
437	1.00442
438	1.00081
439	0.999439
440	1.00247
441	1.00067
442	0.997751
443	1.00007
444	1.00152
445	1.00187
446	0.999863
447	1.00007
448	1.00283
449	0.999086
450	1.00216
451	0.997843
452	0.999617
453	1.00289
454	0.998465
455	1.00008
456	0.997673
457	0.999426
458	0.998239
459	0.999467
460	0.997607
461	0.999498
462	0.99941
463	1.00294
464	1.00207
465	0.999537
466	1.00425
467	1.00131
468	1.00216
469	0.999755
470	1.00439
471	1.00138
472	0.999759
473	1.00169
474	0.997238
475	1.00011
476	1.00329
477	1.00271
478	1.00264
479	0.998155
480	0.997964
481	1.00315
482	0.997743
483	0.998055
484	1.00426
485	1.00174
486	0.99886
487	1.00244
488	1.00062
489	1.00335
490	0.998433
491	1.0015
492	1.00335
493	1.00038
494	1.00111
495	0.999369
496	0.997196
497	1.00046
498	0.999813
499	0.996565
500	1.00194
501	1.00172
502	1.00559
503	1.00109
504	0.998246
505	1.00393
506	0.997573
507	0.999791
508	0.999353
509	0.998736
510	1.00288
511	1.00347
512	0.998432
513	0.998285
514	1.00193
515	0.997583
516	1.00111
517	1.00198
518	1.0009
519	0.99848
520	1.00086
521	1.00192
522	1.00023
523	0.989265
524	1.00026
525	0.99789
526	1.00174
527	1.00047
528	1.00096
529	0.99843
530	0.998791
531	0.999157
532	1.00016
533	0.999367
534	0.998053
535	0.999441
536	1.00123
537	0.997311
538	1.001
539	1.00093
540	1.00019
541	1.00061
542	1.004
543	0.997549
544	0.999111
545	0.999141
546	1.00142
547	1.00189
548	0.995242
549	1.00135
550	0.99762
551	1.0001
552	1.00075
553	0.99874
554	0.998105
555	1.00226
556	0.999003
557	0.998527
558	0.9948
559	0.998897
560	0.999244
561	1.0018
562	0.999028
563	1.00142
564	1.0013
565	1.00313
566	1.00078
567	1.00166
568	1.00063
569	0.996488
570	0.998033
571	1.00192
572	1.00022
573	1.00267
574	1.0003
575	1.0009
576	0.99693
577	1.00116
578	1.00043
579	1.00218
580	1.00531
581	0.995892
582	1.00036
583	1.00091
584	1.00363
585	0.999341
586	0.998726
587	1.00132
588	1.00111
589	1.0011
590	1.00131
591	0.998601
592	1.00165
593	1.00037
594	0.999602
595	1.00055
596	0.998235
597	1.00183
598	0.996206
599	0.996935
600	1.00146
601	0.998082
602	1.00091
603	0.997665
604	1.00025
605	1.00059
606	1.00113
607	0.999695
608	0.998148
609	1.00057
610	1.00023
611	1.00152
612	0.999996
613	1.0043
614	1.00123
615	1.00086
616	1.00051
617	1.00053
618	1.00409
619	0.998241
620	0.999298
621	0.999127
622	0.997524
623	0.998161
624	1.00019
625	0.997966
626	0.996127
627	0.993488
628	0.999054
629	0.995614
630	0.995683
631	0.995253
632	0.994207
633	0.996349
634	0.99779
635	0.995835
636	0.993203
637	0.99301
638	0.995102
639	0.991335
640	0.991873
641	0.993596
642	0.98959
643	0.990937
644	0.991998
645	0.990496
646	0.990012
647	0.992091
648	0.99291
649	0.99318
650	0.99224
651	0.993295
652	0.991398
653	0.992064
654	0.993706
655	0.99693
656	0.993481
657	0.993617
658	0.990708
659	0.99422
660	0.994085
661	0.991382
662	0.996442
663	0.992429
664	0.993861
665	0.993011
666	0.991144
667	0.994958
668	0.99264
669	0.996382
670	0.994322
671	0.993765
672	0.991547
673	0.99722
674	0.996755
675	0.992542
676	0.997586
677	0.996606
678	0.99674
679	0.99886
680	0.9973
681	0.994397
682	0.994493
683	0.992419
684	0.993636
685	0.994981
686	0.994318
687	0.995804
688	0.994845
689	0.995269
690	0.995459
691	0.996988
692	0.99231
693	0.997125
694	0.997223
695	0.996526
696	0.997054
697	0.995144
698	0.995623
699	0.993424
700	0.995803
701	0.997695
702	1.00006
703	1.00206
704	0.993648
705	0.997072
706	0.994034
707	0.993237
708	0.992975
709	0.99399
710	0.99789
711	0.995839
712	0.997411
713	0.997304
714	0.996716
715	0.996726
716	1.00011
717	0.999169
718	0.996618
719	0.997352
720	0.99899
721	0.998639
722	1.00126
723	0.999382
724	0.998512
725	1.00117
726	0.998607
727	1.00032
728	1.00054
729	0.99772
730	0.994239
731	0.997116
732	0.997047
733	1.00003
734	0.994798
735	0.997306
736	0.999298
737	0.997627
738	0.996325
739	0.997582
740	0.997986
741	1.00304
742	0.996707
743	0.997148
744	0.997927
745	1.00209
746	0.999138
747	1.00047
748	1.00032
749	1.00283
750	1.00214
751	0.999672
752	1.00368
753	1.00297
754	1.00214
755	1.00485
756	1.00199
757	1.00305
758	1.00128
759	1.00598
760	1.00817
761	1.00589
762	1.00228
763	1.00396
764	1.00377
765	1.0066
766	1.00423
767	1.00442
768	1.00777
769	1.00544
770	1.00381
771	1.00383
772	1.00889
773	1.00702
774	1.00767
775	1.00971
776	1.0071
777	1.00945
778	1.00653
779	1.00795
780	1.00379
781	1.00565
782	1.00168
783	1.00416
784	1.00092
785	1.00554
786	1.00445
787	1.00479
788	1.00538
789	1.00495
790	1.00549
791	1.00345
792	1.00041
793	1.00192
794	1.00346
795	1.00294
796	1.00114
797	1.00443
798	1.00129
799	1.00337
800	0.998981
801	1.00396
802	1.00144
803	1.00032
804	1.00606
805	1.00037
806	1.00098
807	1.00069
808	0.998802
809	1.0014
810	1.00196
811	1.00182
812	1.00073
813	1.00082
814	1.00224
815	0.99855
816	1.00122
817	1.0023
818	0.999186
819	0.999433
820	1.00053
821	0.999101
822	1.00179
823	1.00033
824	0.999316
825	1.00003
826	0.99748
827	0.998769
828	1.00125
829	0.998818
830	0.999082
831	0.999296
832	0.997827
833	0.997864
834	0.999969
835	1.00137
836	0.998342
837	1.0007
838	1.00188
839	0.999074
840	0.998492
841	0.995474
842	0.999023
843	1.00076
844	1.00123
845	1.00233
846	0.999194
847	1.00321
848	1.00264
849	0.99928
850	0.999528
851	0.997216
852	1.00039
853	1.00005
854	0.999836
855	0.999694
856	1.00279
857	1.001
858	1.00329
859	0.998048
860	1.00258
861	0.997868
862	1.00512
863	1.00071
864	1.00168
865	1.00021
866	1.00196
867	0.999404
868	1.00177
869	0.999536
870	1.00153
871	0.999254
872	1.00013
873	0.996966
874	1.00056
875	0.999664
876	1.00274
877	0.997749
878	0.99778
879	1.00339
880	0.996851
881	1.00207
882	0.996697
883	0.998847
884	0.997491
885	1.00332
886	1.00289
887	0.998282
888	0.999475
889	1.00014
890	1.00194
891	0.995682
892	0.999186
893	0.997571
894	0.99908
895	1.0003
896	0.998894
897	0.998781
898	1.00146
899	0.999942
900	1.00306
901	0.997728
902	0.996967
903	0.998448
904	0.999531
905	0.999042
906	0.996454
907	0.997855
908	1.00174
909	0.9972
910	1.00143
911	1.00257
912	1.00033
913	0.998252
914	0.998373
915	0.995354
916	0.99796
917	0.994962
918	0.995942
919	1.00124
920	0.998744
921	0.998785
922	0.995451
923	1.00234
924	0.998989
925	0.999086
926	0.999911
927	0.999867
928	0.999613
929	0.997126
930	1.00153
931	0.999797
932	0.999351
933	1.00027
934	0.997333
935	1.00264
936	0.996234
937	1.00068
938	0.993557
939	1.00008
940	0.998134
941	0.997537
942	0.99634
943	0.998538
944	0.998279
945	0.999025
946	0.99616
947	0.999177
948	0.998192
949	0.99794
950	0.997002
951	0.994869
952	0.996559
953	0.998336
954	0.998137
955	0.997456
956	0.99589
957	0.997966
958	0.994132
959	1.00208
960	0.996434
961	0.998957
962	0.996202
963	0.999523
964	1.00421
965	0.99767
966	0.997598
967	0.998016
968	0.998003
969	1.00248
970	1.0012
971	0.996584
972	1.00223
973	0.996128
974	1.00093
975	1.00162
976	0.997096
977	0.99655
978	0.995369
979	1.00012
980	0.999231
981	0.996309
982	0.999858
983	0.997301
984	1.0028
985	1.00301
986	1.00108
987	0.997885
988	0.999964
989	0.998443
990	0.998634
991	0.999243
992	0.995292
993	0.997329
994	0.996777
995	0.999551
996	0.999946
997	0.998846
998	0.998973
999	1.00187
1000	0.997277
1001	0.999911
1002	0.997427
1003	0.996128
1004	1.00239
1005	1.00147
1006	0.999382
1007	1.00141
1008	0.999283
1009	0.996022
1010	1.00113
1011	0.999488
1012	0.999305
1013	0.997232
1014	0.99954
1015	0.999984
1016	0.998323
1017	1.00049
1018	0.999257
1019	0.996265
1020	0.996641
1021	0.998013
1022	0.997638
1023	1.0015
1024	0.999578
1025	0.996382
1026	0.997266
1027	0.996901
1028	0.998102
1029	0.998472
1030	0.997276
1031	0.999468
1032	1.00241
1033	0.998639
1034	1.00008
1035	0.99298
1036	0.996624
1037	1.00111
1038	1.00266
1039	0.997189
1040	0.99711
1041	0.997314
1042	0.998115
1043	0.999462
1044	0.99902
1045	0.998287
1046	0.996911
1047	0.996791
1048	0.999489
1049	0.996587
1050	0.997464
1051	0.99818
1052	1.00054
1053	0.997213
1054	0.998696
1055	0.997783
1056	0.999638
1057	0.998327
1058	0.999027
1059	0.998416
1060	0.996251
1061	1.00055
1062	0.998759
1063	0.998897
1064	0.9993
1065	0.995731
1066	0.993843
1067	0.997885
1068	0.993079
1069	0.995154
1070	0.997167
1071	0.992765
1072	0.994762
1073	0.996918
1074	0.997477
1075	0.997601
1076	0.995638
1077	0.99765
1078	0.999332
1079	0.998168
1080	0.995266
1081	1.00186
1082	1.00135
1083	0.998387
1084	1.0002
1085	0.996625
1086	0.99794
1087	0.997039
1088	0.997097
1089	0.994635
1090	0.999546
1091	0.996253
1092	1.00047
1093	0.999667
1094	0.990974
1095	0.996959
1096	0.997425
1097	0.996143
1098	0.99564
1099	0.993675
1100	0.990659
1101	0.988151
1102	0.989942
1103	0.986189
1104	0.985534
1105	0.986584
1106	0.983686
1107	0.982794
1108	0.984123
1109	0.9886
1110	0.987527
1111	0.982943
1112	0.983583
1113	0.985419
1114	0.986449
1115	0.981824
1116	0.982248
1117	0.981491
1118	0.982964
1119	0.98271
1120	0.981227
1121	0.977009
1122	0.981024
1123	0.984364
1124	0.983318
1125	0.983394
1126	0.983133
1127	0.981461
1128	0.984486
1129	0.98204
1130	0.980852
1131	0.982708
1132	0.982664
1133	0.983074
1134	0.981755
1135	0.983555
1136	0.985438
1137	0.984869
1138	0.983629
1139	0.98258
1140	0.981829
1141	0.985281
1142	0.983329
1143	0.982243
1144	0.984535
1145	0.98424
1146	0.984298
1147	0.984267
1148	0.985354
1149	0.985112
1150	0.983978
1151	0.987492
1152	0.984831
1153	0.985371
1154	0.989349
1155	0.990329
1156	0.989994
1157	0.984663
1158	0.987278
1159	0.991321
1160	0.988303
1161	0.988071
1162	0.985767
1163	0.989003
1164	0.991779
1165	0.989944
1166	0.987181
1167	0.987624
1168	0.989724
1169	0.990033
1170	0.991108
1171	0.98652
1172	0.989897
1173	0.989131
1174	0.988314
1175	0.990573
1176	0.99171
1177	0.990809
1178	0.989554
1179	0.98802
1180	0.988987
1181	0.990662
1182	0.991457
1183	0.991517
1184	0.991627
1185	0.992866
1186	0.994801
1187	0.998257
1188	0.997137
1189	0.996694
1190	1.00214
1191	0.999857
1192	0.998826
1193	1.00173
1194	0.996369
1195	0.993835
1196	0.995219
1197	1.00071
1198	0.995159
1199	0.992456
1200	0.994445
1201	0.994856
1202	0.990159
1203	0.992918
1204	0.992627
1205	0.987295
1206	0.994138
1207	0.991397
1208	0.992986
1209	0.99115
1210	0.991385
1211	0.991128
1212	0.991084
1213	0.989105
1214	0.990533
1215	0.987992
1216	0.990914
1217	0.98894
1218	0.989671
1219	0.988124
1220	0.995874
1221	0.996645
1222	0.996346
1223	0.998013
1224	0.998102
1225	1.0041
1226	1.00403
1227	1.00534
1228	1.00468
1229	1.00498
1230	1.00803
1231	1.00826
1232	1.01016
1233	1.01211
1234	1.01464
1235	1.01157
1236	1.01546
1237	1.01836
1238	1.01589
1239	1.0132
1240	1.01681
1241	1.01842
1242	1.01526
1243	1.0179
1244	1.0219
1245	1.01613
1246	1.0174
1247	1.01789
1248	1.01436
1249	1.01764
1250	1.0146
1251	1.01866
1252	1.01607
1253	1.01734
1254	1.01502
1255	1.0161
1256	1.01361
1257	1.01322
1258	1.01058
1259	1.01019
1260	1.00871
1261	1.01168
1262	1.01147
1263	1.01407
1264	1.01386
1265	1.00893
1266	1.01075
1267	1.00923
1268	1.00587
1269	1.00636
1270	1.00592
1271	1.00752
1272	1.00673
1273	1.00557
1274	1.00538
1275	1.00242
1276	1.00641
1277	1.00382
1278	1.0042
1279	1.00685
1280	1.00497
1281	1.00796
1282	1.00771
1283	1.00747
1284	1.00752
1285	1.00377
1286	1.00558
1287	1.00833
1288	1.00565
1289	1.00152
1290	1.00645
1291	1.00527
1292	1.00182
1293	1.00284
1294	1.00085
1295	0.999533
1296	1.00244
1297	1.00258
1298	1.00233
1299	1.00584
1300	1.00352
1301	0.997407
1302	1.0001
1303	1.00343
1304	1.00437
1305	1.00506
1306	1.00377
1307	1.00284
1308	1.0002
1309	1.00347
1310	1.00225
1311	1.00239
1312	1.00414
1313	0.999849
1314	1.00301
1315	1.00285
1316	1.00427
1317	1.00565
1318	1.00231
1319	1.00219
1320	0.998456
1321	1.00233
1322	1.00167
1323	0.999474
1324	1.00285
1325	1.00096
1326	1.00155
1327	0.998793
1328	1.00101
1329	0.999123
1330	1.00311
1331	1.00275
1332	1.00156
1333	0.995983
1334	1.00149
1335	1.00102
1336	1.00115
1337	1.00043
1338	1.00238
1339	1.00312
1340	0.999847
1341	1.00023
1342	1.00385
1343	0.998895
1344	1.00083
1345	1.00031
1346	0.997938
1347	0.998994
1348	1.00115
1349	1.0006
1350	0.999786
1351	1.00314
1352	0.999484
1353	1.00409
1354	0.997777
1355	1.00322
1356	1.00255
1357	0.996762
1358	1.00338
1359	0.999728
1360	0.999386
1361	0.998831
1362	0.999043
1363	0.99823
1364	0.999619
1365	1.00141
1366	0.999968
1367	1.00396
1368	0.997424
1369	1.0003
1370	0.998625
1371	1.0036
1372	1.0013
1373	0.998878
1374	1.00354
1375	0.996537
1376	0.999289
1377	1.00085
1378	0.999189
1379	1.00041
1380	1.00133
1381	1.00063
1382	1.00087
1383	1.0021
1384	0.996457
1385	0.995767
1386	0.996642
1387	0.999038
1388	1.00213
1389	0.996184
1390	1.00459
1391	1.00126
1392	1.00173
1393	1.00177
1394	1.00273
1395	0.99435
1396	0.9982
1397	1.00193
1398	0.999688
1399	0.999133
1400	0.999639
1401	0.997364
1402	1.00229
1403	0.999971
1404	1.00471
1405	1.00145
1406	0.999017
1407	0.999094
1408	0.999953
1409	0.997372
1410	1.00032
1411	1.00217
1412	1.00227
1413	0.999809
1414	1.00093
1415	0.998862
1416	1.00002
1417	1.00224
1418	0.996771
1419	1.00235
1420	0.999369
1421	0.999724
1422	1.00248
1423	0.99656
1424	1.0013
1425	0.998845
1426	1.00472
1427	0.997974
1428	1.00241
1429	0.998855
1430	1.00185
1431	0.999198
1432	1.00295
1433	0.998586
1434	0.999057
1435	0.999094
1436	1.00043
1437	0.996373
1438	1.00016
1439	1.00395
1440	1.00178
1441	1.00026
1442	1.0011
1443	1.00156
1444	1.00157
1445	1.00105
1446	0.999223
1447	1.00063
1448	0.996942
1449	0.994036
1450	1.00383
1451	1.00128
1452	1.00028
1453	1.00236
1454	0.997552
1455	0.998989
1456	1.00153
1457	1.00245
1458	1.00276
1459	0.998109
1460	1.00145
1461	0.997492
1462	1.0006
1463	1.00511
1464	1.00031
1465	1.00058
1466	1.00187
1467	0.999193
1468	0.997561
1469	0.998818
1470	0.999542
1471	0.999958
1472	1.00246
1473	0.999048
1474	0.995139
1475	1.00103
1476	1.00004
1477	0.998131
1478	0.997503
1479	0.999979
1480	0.999098
1481	1.00376
1482	1.00089
1483	0.999789
1484	1.00349
1485	1.00293
1486	1.00033
1487	0.99991
1488	0.997388
1489	0.997227
1490	0.997431
1491	0.999976
1492	0.997411
1493	1.00164
1494	0.99995
1495	0.996796
1496	0.998219
1497	1.00099
1498	0.99923
1499	1.00279
1500	0.999435
1501	0.999608
1502	0.997155
1503	1.00238
1504	0.999247
1505	0.999384
1506	1.00304
1507	0.998652
1508	0.997782
1509	0.998287
1510	1.00093
1511	0.999016
1512	1.0006
1513	1.00259
1514	0.993807
1515	1.00075
1516	1.00207
1517	1.00015
1518	1.00018
1519	0.99919
1520	0.998012
1521	1.00034
1522	0.997607
1523	1.00067
1524	1.00184
1525	0.993025
1526	0.997022
1527	1.00286
1528	1.00304
1529	0.999097
1530	0.997287
1531	0.997077
1532	1.0011
1533	1.00326
1534	0.999839
1535	1.00031
1536	1.00187
1537	0.998424
1538	1.00179
1539	0.997662
1540	1.00142
1541	0.999423
1542	1.00149
1543	0.999237
1544	1.0028
1545	0.998565
1546	0.99844
1547	0.99711
1548	1.00076
1549	0.99918
1550	1.00172
1551	0.995512
1552	0.99795
1553	0.998606
1554	0.998817
1555	1.00046
1556	0.99731
1557	0.995915
1558	0.997317
1559	1.00082
1560	0.999453
1561	0.996138
1562	0.994644
1563	0.997806
1564	1.00125
1565	1.00098
1566	0.997527
1567	1.00108
1568	1.00147
1569	0.998974
1570	0.999888
1571	0.998822
1572	0.99899
1573	1.00198
1574	1.00021
1575	0.999945
1576	1.0015
1577	1.00007
1578	0.998445
1579	0.994994
1580	1.00175
1581	0.997897
1582	0.998131
1583	0.999392
1584	0.99956
1585	1.00315
1586	0.999996
1587	0.999151
1588	0.996892
1589	0.997936
1590	0.998699
1591	0.998456
1592	1.00007
1593	0.993152
1594	0.996513
1595	0.99772
1596	0.997968
1597	0.99804
1598	1.00006
1599	0.996407
1600	1.00055
1601	1.00002
1602	0.994765
1603	0.999799
1604	0.999766
1605	0.999489
1606	1.0002
1607	0.996664
1608	0.999554
1609	1.00047
1610	0.998966
1611	0.997427
1612	0.999904
1613	0.999564
1614	0.997517
1615	1.00065
1616	0.998967
1617	0.997956
1618	1.00109
1619	0.996592
1620	1.00003
1621	0.999638
1622	0.998496
1623	0.9942
1624	0.989962
1625	0.988709
1626	0.986294
1627	0.982551
1628	0.982912
1629	0.977561
1630	0.979327
1631	0.979332
1632	0.975828
1633	0.978921
1634	0.975644
1635	0.979897
1636	0.976641
1637	0.978425
1638	0.974961
1639	0.974938
1640	0.976856
1641	0.978596
1642	0.974229
1643	0.973953
1644	0.974965
1645	0.974878
1646	0.975113
1647	0.971178
1648	0.974511
1649	0.974457
1650	0.972238
1651	0.973336
1652	0.975362
1653	0.973772
1654	0.975322
1655	0.972995
1656	0.972037
1657	0.972388
1658	0.973186
1659	0.970299
1660	0.972661
1661	0.973307
1662	0.975039
1663	0.972912
1664	0.973841
1665	0.973295
1666	0.974142
1667	0.970598
1668	0.972886
1669	0.977126
1670	0.975006
1671	0.9726
1672	0.971445
1673	0.97689
1674	0.97265
1675	0.970714
1676	0.974153
1677	0.971868
1678	0.973658
1679	0.971479
1680	0.975821
1681	0.975337
1682	0.976459
1683	0.974458
1684	0.975075
1685	0.972671
1686	0.974431
1687	0.975631
1688	0.970877
1689	0.970762
1690	0.975552
1691	0.973416
1692	0.974524
1693	0.977546
1694	0.978293
1695	0.971978
1696	0.977697
1697	0.972132
1698	0.976491
1699	0.97679
1700	0.977655
1701	0.976453
1702	0.980713
1703	0.977038
1704	0.973581
1705	0.978613
1706	0.977653
1707	0.978773
1708	0.977146
1709	0.978535
1710	0.977417
1711	0.982934
1712	0.977884
1713	0.97642
1714	0.977366
1715	0.981448
1716	0.979072
1717	0.977635
1718	0.98306
1719	0.978761
1720	0.981868
1721	0.984068
1722	0.989263
1723	0.988014
1724	0.98699
1725	0.987387
1726	0.992124
1727	0.992969
1728	0.990897
1729	0.985353
1730	0.987178
1731	0.988702
1732	0.985032
1733	0.981348
1734	0.977196
1735	0.981674
1736	0.982829
1737	0.978506
1738	0.978927
1739	0.977127
1740	0.978155
1741	0.980001
1742	0.979732
1743	0.976344
1744	0.977801
1745	0.980488
1746	0.982861
1747	0.978578
1748	0.978243
1749	0.983188
1750	0.982195
1751	0.979161
1752	0.986374
1753	0.984773
1754	0.98621
1755	0.993872
1756	0.999013
1757	1.0019
1758	1.00038
1759	1.00696
1760	1.00674
1761	1.00836
1762	1.01343
1763	1.02006
1764	1.02068
1765	1.01909
1766	1.0292
1767	1.0271
1768	1.02547
1769	1.03053
1770	1.03166
1771	1.03299
1772	1.03181
1773	1.03308
1774	1.03539
1775	1.03449
1776	1.03058
1777	1.03494
1778	1.03065
1779	1.03234
1780	1.02732
1781	1.03162
1782	1.02945
1783	1.02886
1784	1.03085
1785	1.02927
1786	1.0283
1787	1.02186
1788	1.02852
1789	1.02485
1790	1.02341
1791	1.02205
1792	1.02415
1793	1.02177
1794	1.02131
1795	1.02296
1796	1.01325
1797	1.01696
1798	1.01868
1799	1.01
1800	1.01848
1801	1.01544
1802	1.01504
1803	1.01731
1804	1.01766
1805	1.01708
1806	1.01103
1807	1.01352
1808	1.01048
1809	1.013
1810	1.01378
1811	1.00869
1812	1.00974
1813	1.01245
1814	1.01227
1815	1.00887
1816	1.00918
1817	1.01153
1818	1.00863
1819	1.00601
1820	1.00693
1821	1.00837
1822	1.00757
1823	1.00665
1824	1.00602
1825	1.00551
1826	1.00348
1827	1.00659
1828	1.00406
1829	1.0066
1830	1.00632
1831	1.00622
1832	1.00614
1833	1.00639
1834	1.00103
1835	1.00321
1836	1.00273
1837	1.00686
1838	1.00286
1839	1.00074
1840	1.00347
1841	1.00541
1842	1.00813
1843	1.00342
1844	1.00179
1845	1.00604
1846	1.00316
1847	1.00402
1848	1.00525
1849	1.00295
1850	1.00288
1851	1.00417
1852	1.00568
1853	1.00335
1854	0.997716
1855	1.00479
1856	1.00249
1857	1.00465
1858	1.00364
1859	0.99986
1860	0.994458
1861	1.00463
1862	1.0006
1863	1.00582
1864	1.00226
1865	1.00464
1866	0.997415
1867	1.00062
1868	0.999282
1869	1.00329
1870	0.999422
1871	1.00358
1872	0.999701
1873	1.00196
1874	1.00154
1875	1.0031
1876	1.0019
1877	0.999721
1878	1.00381
1879	1.00454
1880	1.00064
1881	1.00215
1882	0.999098
1883	1.00342
1884	1.00401
1885	1.00033
1886	1.00092
1887	0.99974
1888	0.998313
1889	1.00178
1890	1.00301
1891	1.00163
1892	1.00186
1893	0.999866
1894	0.999767
1895	1.00521
1896	1.00115
1897	1.00056
1898	1.00603
1899	0.999787
1900	1.00012
1901	0.999983
1902	0.996569
1903	0.99875
1904	1.00098
1905	0.999971
1906	0.997726
1907	1.00148
1908	1.00405
1909	1.00029
1910	0.998917
1911	0.996642
1912	1.00234
1913	0.998355
1914	1.00134
1915	0.999905
1916	1.00413
1917	0.997518
1918	1.00324
1919	1.00077
1920	1.00368
1921	0.996858
1922	0.994792
1923	1.00134
1924	0.997065
1925	0.999733
1926	0.998365
1927	0.998226
1928	1.00279
1929	0.999558
1930	0.998732
1931	1.00404
1932	1.00377
1933	1.00102
1934	0.996341
1935	1.00283
1936	0.998821
1937	1.0012
1938	1.00149
1939	1.00146
1940	1.00361
1941	1.00119
1942	0.996381
1943	1.00089
1944	1.00196
1945	0.999081
1946	1.0037
1947	0.995021
1948	1.0028
1949	0.995596
1950	1.00136
1951	1.00226
1952	0.996799
1953	1.00028
1954	0.998311
1955	0.999186
1956	1.00287
1957	1.00145
1958	1.00269
1959	1.00273
1960	1.00113
1961	0.999025
1962	1.00254
1963	1.00185
1964	1.0008
1965	1.00071
1966	0.998173
1967	0.99776
1968	1.00178
1969	1.00025
1970	0.998813
1971	1.00282
1972	1.00138
1973	0.999016
1974	1.00223
1975	0.998032
1976	1.00055
1977	0.999424
1978	1.00037
1979	0.999069
1980	1.00606
1981	0.999316
1982	1.00029
1983	1.00119
1984	0.997318
1985	0.998477
1986	0.998284
1987	0.998742
1988	0.999179
1989	1.002
1990	0.99913
1991	1.00054
1992	1.00056
1993	0.99624
1994	0.999501
1995	1.00175
1996	0.999896
1997	1.00404
[truncated: 2,054 more rows]

## Sheet: FigS5D
WT tsr*
Time (s)	Normalized YFP/CFP ratio
0	1
1	0.999427
2	0.999971
3	0.998669
4	0.998864
5	0.998695
6	0.997557
7	0.995807
8	1.00116
9	0.995398
10	0.997664
11	0.999012
12	0.999499
13	1.00024
14	0.99751
15	1.00256
16	0.996973
17	0.997451
18	0.9994
19	0.996992
20	0.997216
21	0.998323
22	0.993672
23	0.997212
24	0.996819
25	0.997788
26	1.00046
27	0.999257
28	1.00033
29	1.00001
30	0.998376
31	0.996014
32	0.999584
33	0.998254
34	0.999468
35	0.999844
36	0.997901
37	1.00086
38	0.999303
39	1.00056
40	0.996757
41	0.997564
42	1.00105
43	0.997598
44	0.996338
45	0.996063
46	0.998741
47	0.997092
48	0.999663
49	1.00209
50	1.00015
51	0.997803
52	0.997365
53	1.00025
54	0.999019
55	1.00056
56	0.998858
57	0.998625
58	0.999033
59	0.995471
60	0.996408
61	1.00044
62	0.998475
63	0.997004
64	1.00187
65	0.999285
66	0.998556
67	1.0034
68	0.99642
69	1.00107
70	0.998041
71	0.998772
72	0.997729
73	0.999685
74	0.997575
75	0.997262
76	0.99567
77	0.996391
78	0.999311
79	0.997806
80	0.997208
81	0.999161
82	0.996979
83	0.999641
84	0.998506
85	0.99827
86	0.993954
87	0.997285
88	0.997698
89	1.00079
90	1.00063
91	1.00034
92	0.997545
93	0.998129
94	0.995343
95	0.998709
96	0.997213
97	0.99795
98	0.997843
99	0.99917
100	0.996383
101	0.998622
102	0.999508
103	0.999957
104	0.998709
105	0.994701
106	0.997202
107	0.997177
108	0.997893
109	1.0018
110	1.00285
111	0.996203
112	0.999932
113	0.995579
114	0.995574
115	0.995875
116	0.998174
117	0.998633
118	1.00274
119	1.00122
120	0.996451
121	1.00097
122	1.00281
123	0.997618
124	0.998926
125	0.99629
126	0.997819
127	0.997708
128	0.994958
129	0.994923
130	1.00098
131	1.00177
132	0.9978
133	0.99951
134	0.996986
135	0.996978
136	0.999227
137	1.0004
138	1.00041
139	0.995491
140	0.999901
141	0.996871
142	1
143	1.00051
144	0.999105
145	0.998755
146	0.999267
147	1.00027
148	1.00075
149	0.99756
150	0.9982
151	0.99855
152	0.998746
153	0.996204
154	0.996679
155	0.998676
156	0.999004
157	0.996045
158	0.996325
159	0.996685
160	1.00203
161	0.999428
162	0.99921
163	0.997798
164	1.0014
165	0.997201
166	1.00211
167	0.996586
168	0.999358
169	1.00107
170	1.00014
171	0.994759
172	0.999092
173	0.996019
174	0.995246
175	0.996144
176	0.999101
177	0.994219
178	0.996269
179	0.995752
180	0.996842
181	0.993335
182	0.997497
183	0.993829
184	0.998717
185	0.996796
186	0.99464
187	0.993525
188	0.995919
189	0.993321
190	0.99846
191	0.995259
192	0.995815
193	0.994724
194	0.998159
195	0.995977
196	0.996213
197	0.993835
198	0.994843
199	0.997172
200	0.996712
201	0.999621
202	0.99681
203	0.997135
204	0.995778
205	0.995708
206	0.996252
207	0.99411
208	0.993735
209	0.996227
210	0.99232
211	0.996201
212	0.993654
213	0.995184
214	0.996779
215	0.995776
216	0.998328
217	0.996927
218	0.996058
219	0.999104
220	0.996862
221	0.995469
222	0.995136
223	0.995532
224	0.999397
225	0.99937
226	0.996423
227	0.995347
228	0.997692
229	0.99581
230	0.991352
231	0.996092
232	0.99542
233	0.997867
234	0.995385
235	0.99766
236	0.990479
237	0.998144
238	0.997576
239	0.996443
240	0.994805
241	0.998419
242	0.998337
243	0.994817
244	0.99908
245	0.995893
246	0.995937
247	0.999094
248	0.994981
249	0.994437
250	0.993544
251	0.996637
252	0.994182
253	0.99641
254	0.996238
255	0.999579
256	0.999114
257	0.995918
258	0.997545
259	0.998105
260	1.00129
261	0.995378
262	0.997573
263	0.996908
264	0.997266
265	0.99817
266	0.997468
267	0.998521
268	0.999686
269	0.991819
270	0.993736
271	0.995491
272	0.994729
273	0.99737
274	0.996652
275	0.996437
276	0.994115
277	0.997012
278	0.99646
279	0.994309
280	0.993168
281	1.00191
282	0.997108
283	0.997074
284	0.997891
285	0.994976
286	0.99557
287	0.998621
288	0.995763
289	0.997648
290	0.997745
291	0.996066
292	0.99677
293	0.996838
294	0.995629
295	0.999419
296	0.995096
297	1.00089
298	0.999225
299	0.994097
300	0.999222
301	0.998783
302	1.00078
303	0.997119
304	1.00028
305	0.998363
306	0.996646
307	0.998118
308	0.996061
309	0.997987
310	0.997048
311	0.999249
312	0.998707
313	0.997328
314	0.999385
315	0.997066
316	1.0021
317	1.00294
318	0.997269
319	0.99731
320	0.997885
321	0.997399
322	0.999132
323	0.99776
324	0.995709
325	0.99842
326	0.997692
327	0.999726
328	0.998851
329	0.998852
330	0.995203
331	0.997649
332	0.999195
333	0.999302
334	0.997249
335	1.00011
336	1.00009
337	1.00284
338	0.999225
339	0.996338
340	0.997596
341	0.99731
342	0.996554
343	0.998783
344	0.995279
345	1.00057
346	0.993776
347	0.996502
348	0.996611
349	0.994856
350	0.995868
351	0.997613
352	0.999639
353	0.994814
354	0.995865
355	0.99627
356	0.997513
357	0.998848
358	0.995404
359	0.993046
360	0.994447
361	0.997331
362	0.995937
363	0.998316
364	0.995651
365	0.996366
366	0.997997
367	0.996454
368	0.998278
369	0.99788
370	0.999359
371	0.996574
372	0.997934
373	1.00001
374	0.99402
375	0.997019
376	0.99769
377	0.998359
378	0.998498
379	0.997942
380	0.99865
381	0.994164
382	0.993897
383	0.996741
384	0.998285
385	0.998244
386	0.99814
387	0.997741
388	0.994772
389	0.995596
390	0.998592
391	0.995914
392	0.998111
393	0.997018
394	0.997519
395	0.996827
396	0.998085
397	0.997913
398	0.997466
399	0.99882
400	0.997012
401	0.99623
402	0.998871
403	0.994575
404	0.99652
405	0.996504
406	0.996814
407	0.996588
408	1.00004
409	0.997439
410	0.99657
411	0.994864
412	0.998075
413	0.995367
414	0.997367
415	0.9953
416	0.994194
417	0.995802
418	0.996527
419	0.996303
420	0.99663
421	0.992801
422	0.996383
423	0.995437
424	0.998483
425	0.996772
426	0.997778
427	0.99706
428	0.998723
429	0.9964
430	0.997865
431	0.999511
432	0.993303
433	0.996339
434	0.999442
435	0.998108
436	0.998119
437	0.997841
438	0.996068
439	0.995615
440	0.994907
441	0.995371
442	0.995578
443	0.994935
444	0.997335
445	0.996414
446	0.99789
447	0.997142
448	0.998268
449	0.995899
450	0.99866
451	0.993306
452	0.99652
453	0.993545
454	0.995656
455	0.997133
456	0.995576
457	0.997396
458	0.99551
459	0.998868
460	0.99777
461	0.996077
462	0.997495
463	0.995387
464	0.99712
465	0.995566
466	0.99407
467	0.994849
468	0.996528
469	0.999611
470	0.995271
471	0.996286
472	0.996502
473	0.99562
474	0.99826
475	0.998121
476	0.998872
477	0.995253
478	0.997562
479	1
480	0.995476
481	0.996263
482	0.996152
483	0.998189
484	0.995446
485	0.996432
486	0.996443
487	0.998804
488	0.994889
489	0.998313
490	0.999931
491	0.997705
492	0.99525
493	0.996739
494	0.996912
495	0.997125
496	0.996517
497	0.997841
498	0.999025
499	0.996911
500	0.995747
501	0.996127
502	0.993276
503	0.994928
504	0.99644
505	0.997485
506	0.995573
507	0.99477
508	0.993168
509	0.994743
510	0.995901
511	0.998622
512	0.995051
513	0.998343
514	0.99469
515	0.997759
516	0.996058
517	0.999424
518	0.995602
519	0.997791
520	0.995592
521	0.995673
522	0.997045
523	0.996734
524	0.997918
525	1.00254
526	0.994773
527	1.00067
528	0.998064
529	0.996819
530	0.999802
531	0.997459
532	0.996464
533	0.995018
534	0.996863
535	0.99488
536	0.999718
537	0.997912
538	0.993287
539	0.998916
540	0.996392
541	0.994701
542	0.997235
543	0.997446
544	0.997153
545	0.995582
546	0.995981
547	0.994187
548	0.996571
549	0.998469
550	0.997177
551	0.998852
552	0.995348
553	0.994323
554	0.99809
555	0.999565
556	0.998892
557	0.994965
558	0.995343
559	0.996394
560	0.995562
561	0.995531
562	0.99614
563	0.994813
564	0.997279
565	0.995191
566	0.99562
567	0.995934
568	0.998272
569	0.998826
570	0.996131
571	0.996106
572	0.998278
573	0.997426
574	0.997908
575	0.99419
576	0.994355
577	0.996568
578	0.999909
579	0.995774
580	0.998876
581	0.995551
582	0.993769
583	0.999681
584	0.998844
585	0.997605
586	0.996157
587	0.996827
588	0.997561
589	1.00105
590	0.998016
591	0.997105
592	1.0008
593	0.999751
594	0.996379
595	0.995776
596	0.99581
597	0.997379
598	0.999166
599	0.996613
600	0.997647
601	0.99696
602	0.999854
603	0.995783
604	0.99492
605	0.996338
606	0.996524
607	0.996478
608	0.995907
609	0.994697
610	0.993759
611	0.997181
612	0.999845
613	0.996214
614	0.99587
615	0.999043
616	1.00116
617	0.998418
618	1.00091
619	1.00187
620	0.997764
621	0.996255
622	0.993724
623	0.993315
624	0.996873
625	0.995518
626	0.997087
627	0.996265
628	0.997016
629	0.994949
630	0.992868
631	0.996518
632	0.995697
633	0.994375
634	0.994792
635	0.993403
636	0.993947
637	0.995686
638	0.995016
639	0.994041
640	0.993662
641	0.993435
642	0.992143
643	0.990395
644	0.99557
645	0.994537
646	0.994877
647	0.993788
648	0.994002
649	0.993699
650	0.99237
651	0.994667
652	0.994658
653	0.992819
654	0.993391
655	0.99231
656	0.992319
657	0.992827
658	0.993381
659	0.99133
660	0.99304
661	0.993898
662	0.995094
663	0.99102
664	0.994387
665	0.993783
666	0.992535
667	0.99468
668	0.992734
669	0.993966
670	0.99355
671	0.993023
672	0.997074
673	0.995829
674	0.992966
675	0.993822
676	0.993523
677	0.995838
678	0.993151
679	0.994245
680	0.992238
681	0.99203
682	0.992515
683	0.992086
684	0.991978
685	0.993858
686	0.991678
687	0.996342
688	0.995345
689	0.995935
690	0.995184
691	0.994438
692	0.993656
693	0.998146
694	0.991629
695	0.993166
696	0.99383
697	0.99447
698	0.996794
699	0.996508
700	0.994733
701	0.996871
702	0.996429
703	0.996635
704	0.997438
705	0.994854
706	0.995948
707	0.999246
708	0.999543
709	0.997825
710	0.994145
711	0.996771
712	0.996087
713	0.994609
714	0.996715
715	0.996261
716	0.992885
717	0.992597
718	0.994129
719	0.992902
720	0.995016
721	0.995736
722	0.994397
723	0.996631
724	0.996964
725	0.993843
726	0.997302
727	0.993934
728	0.989956
729	0.992825
730	0.99519
731	0.995533
732	0.993587
733	0.997793
734	0.995554
735	0.991439
736	0.995235
737	0.999352
738	0.996364
739	0.994623
740	0.99542
741	0.999344
742	0.995034
743	0.99814
744	0.994496
745	0.998644
746	0.999697
747	0.995507
748	0.99833
749	0.99957
750	0.995338
751	0.997955
752	0.998169
753	0.999046
754	0.996079
755	0.999341
756	1.00158
757	0.997132
758	0.997662
759	0.996836
760	1.00008
761	0.999646
762	0.997559
763	0.998469
764	0.999043
765	0.997196
766	0.997157
767	0.995727
768	0.996648
769	0.998541
770	1.00011
771	0.995857
772	0.997962
773	0.997749
774	0.999694
775	0.999664
776	1.00122
777	1.00009
778	0.999314
779	1.00101
780	0.99727
781	0.999612
782	0.99932
783	1.0006
784	0.995149
785	0.994922
786	0.996197
787	0.998769
788	0.996513
789	0.995971
790	0.996778
791	0.99963
792	0.997126
793	0.997565
794	0.999006
795	0.998994
796	0.995659
797	0.999527
798	0.996355
799	0.997446
800	0.999994
801	0.998744
802	1.00066
803	0.996978
804	0.997548
805	0.994167
806	0.99675
807	0.996239
808	0.996071
809	0.995241
810	0.994644
811	0.992163
812	0.999261
813	0.997872
814	0.996288
815	0.997401
816	0.997809
817	0.998959
818	0.999464
819	0.996825
820	0.997085
821	0.99905
822	0.995647
823	0.998424
824	0.99639
825	0.998836
826	1.0001
827	0.996037
828	0.997379
829	0.995018
830	0.993495
831	0.996006
832	0.996371
833	0.995589
834	0.998042
835	0.999011
836	0.998886
837	0.99676
838	0.995858
839	0.998673
840	0.997444
841	0.994991
842	0.998916
843	0.996523
844	0.998429
845	0.994188
846	0.997878
847	0.997297
848	0.999729
849	0.995072
850	0.995707
851	0.992173
852	0.994454
853	0.995972
854	0.997644
855	0.994227
856	0.996495
857	0.996316
858	0.996475
859	0.998205
860	0.994143
861	0.994982
862	0.995494
863	0.997728
864	0.998664
865	0.995715
866	0.996954
867	0.999079
868	0.998401
869	0.998289
870	0.996298
871	0.996172
872	0.993047
873	0.995647
874	0.995412
875	0.99672
876	0.994136
877	0.996811
878	0.995732
879	1.0008
880	0.997918
881	0.999347
882	0.997882
883	0.997579
884	0.995521
885	0.999101
886	0.995288
887	0.996639
888	0.996112
889	1.00098
890	0.996154
891	0.996462
892	0.996828
893	0.996762
894	0.997117
895	0.999484
896	0.996786
897	0.997367
898	0.997355
899	0.997409
900	0.995552
901	0.996753
902	0.996436
903	0.996819
904	0.997547
905	0.996524
906	0.998743
907	0.996801
908	0.997256
909	0.997271
910	0.994613
911	0.999216
912	0.995732
913	0.998415
914	1.00006
915	0.995497
916	1.0003
917	0.997269
918	0.998343
919	0.996998
920	0.994511
921	0.997758
922	1.00022
923	0.996529
924	0.994257
925	0.995881
926	0.996285
927	0.990636
928	0.996696
929	0.994865
930	0.998061
931	0.996162
932	0.997579
933	0.998388
934	0.998657
935	0.995348
936	1.00011
937	0.995409
938	0.994647
939	0.995065
940	0.99641
941	0.993347
942	0.996338
943	0.996473
944	0.997008
945	0.994253
946	0.998156
947	0.999201
948	0.993838
949	0.999194
950	0.995428
951	0.997963
952	0.995906
953	0.996024
954	0.993765
955	0.995307
956	0.995521
957	0.997702
958	0.995363
959	0.997472
960	0.999675
961	0.99888
962	0.995821
963	0.996521
964	0.996797
965	0.995469
966	0.997062
967	0.996373
968	0.999812
969	0.995827
970	0.99806
971	0.995659
972	0.996466
973	1.00051
974	0.997931
975	0.998269
976	0.99659
977	0.995758
978	0.999719
979	0.998595
980	0.998343
981	0.997544
982	0.994978
983	0.995914
984	0.99865
985	0.999201
986	1.00317
987	0.998319
988	0.993422
989	0.997404
990	0.99516
991	0.995486
992	0.998571
993	0.99328
994	0.99714
995	0.994136
996	0.996454
997	0.99886
998	0.997001
999	0.996772
1000	0.996005
1001	0.998782
1002	1.00052
1003	0.998771
1004	0.994115
1005	0.997137
1006	0.997725
1007	0.995472
1008	0.996731
1009	0.996258
1010	0.99685
1011	0.996943
1012	0.993557
1013	0.993779
1014	0.99311
1015	0.995215
1016	0.997611
1017	0.995507
1018	0.995742
1019	1.00014
1020	0.993136
1021	0.994704
1022	0.99615
1023	0.996559
1024	0.995809
1025	0.99305
1026	0.995234
1027	0.999709
1028	0.993542
1029	0.994391
1030	0.996723
1031	0.996329
1032	0.997272
1033	0.99903
1034	0.997024
1035	0.995016
1036	1.00009
1037	0.995541
1038	0.995257
1039	0.999181
1040	0.994924
1041	0.995931
1042	0.994706
1043	0.997406
1044	0.996498
1045	0.996181
1046	0.99508
1047	0.997817
1048	0.999309
1049	1.00005
1050	0.995302
1051	1.00014
1052	0.996905
1053	0.997883
1054	0.999068
1055	0.995487
1056	0.999
1057	0.996812
1058	0.995614
1059	0.999353
1060	0.994586
1061	0.996023
1062	0.998036
1063	0.996315
1064	0.998185
1065	0.998436
1066	0.995334
1067	0.994851
1068	0.994048
1069	0.995739
1070	0.996239
1071	0.996736
1072	0.993436
1073	0.998434
1074	0.996007
1075	0.992131
1076	0.99715
1077	0.993292
1078	0.994599
1079	0.992737
1080	0.991719
1081	0.989889
1082	0.990371
1083	0.991213
1084	0.992413
1085	0.993073
1086	0.984183
1087	0.990261
1088	0.988749
1089	0.987596
1090	0.985776
1091	0.987859
1092	0.987055
1093	0.986663
1094	0.990502
1095	0.985369
1096	0.988114
1097	0.987778
1098	0.984236
1099	0.988473
1100	0.984358
1101	0.983343
1102	0.987224
1103	0.985031
1104	0.986497
1105	0.987348
1106	0.983949
1107	0.985009
1108	0.980879
1109	0.980644
1110	0.985952
1111	0.98479
1112	0.983786
1113	0.983199
1114	0.984271
1115	0.981855
1116	0.981427
1117	0.985384
1118	0.985343
1119	0.98334
1120	0.988439
1121	0.982906
1122	0.983187
1123	0.987701
1124	0.986816
1125	0.984039
1126	0.989969
1127	0.985152
1128	0.984622
1129	0.986243
1130	0.984914
1131	0.983855
1132	0.986475
1133	0.988116
1134	0.986978
1135	0.988276
1136	0.988408
1137	0.985458
1138	0.98853
1139	0.987826
1140	0.987752
1141	0.987702
1142	0.987119
1143	0.990216
1144	0.985569
1145	0.987127
1146	0.986754
1147	0.987964
1148	0.990898
1149	0.990985
1150	0.988321
1151	0.989318
1152	0.990876
1153	0.98934
1154	0.986719
1155	0.992628
1156	0.991749
1157	0.991483
1158	0.988719
1159	0.988316
1160	0.992304
1161	0.989572
1162	0.990898
1163	0.988376
1164	0.987314
1165	0.988956
1166	0.990121
1167	0.989064
1168	0.990923
1169	0.99179
1170	0.990326
1171	0.989016
1172	0.987819
1173	0.988777
1174	0.99443
1175	0.997345
1176	0.995737
1177	0.996219
1178	0.995782
1179	0.995384
1180	0.995248
1181	0.995274
1182	0.99454
1183	0.991565
1184	0.992791
1185	0.994423
1186	0.991953
1187	0.992165
1188	0.99329
1189	0.993754
1190	0.991709
1191	0.991048
1192	0.990373
1193	0.99181
1194	0.993953
1195	0.992846
1196	0.991744
1197	0.991741
1198	0.992018
1199	0.990502
1200	0.988165
1201	0.994529
1202	0.993511
1203	0.99475
1204	0.998599
1205	0.992683
1206	0.991371
1207	0.994716
1208	0.996163
1209	0.997526
1210	0.997137
1211	0.994979
1212	0.996299
1213	0.993932
1214	1.00055
1215	0.998568
1216	1.00052
1217	1.00148
1218	0.998289
1219	1.00252
1220	0.999629
1221	0.99698
1222	1.00039
1223	1.00275
1224	0.998796
1225	1.00214
1226	0.999331
1227	1.00068
1228	1.00333
1229	1.00299
1230	0.999081
1231	1.00537
1232	1.00127
1233	1.0005
1234	1.00136
1235	0.9984
1236	1.00019
1237	1.00269
1238	1.0021
1239	1.00179
1240	0.995339
1241	0.998565
1242	1.0027
1243	1.00136
1244	1.00009
1245	0.997491
1246	1.00131
1247	0.99918
1248	1.00162
1249	0.99828
1250	0.999261
1251	1.00043
1252	0.996246
1253	0.997822
1254	1.00077
1255	0.997258
1256	0.998734
1257	0.997861
1258	1.00098
1259	0.997896
1260	0.998896
1261	0.99682
1262	0.999233
1263	0.997577
1264	0.996598
1265	0.999297
1266	0.9986
1267	0.999981
1268	0.998587
1269	1.00046
1270	0.997854
1271	0.99809
1272	0.999729
1273	0.997447
1274	0.9969
1275	1.00115
1276	0.994083
1277	0.995327
1278	0.996977
1279	0.999403
1280	0.997395
1281	0.998175
1282	1.00056
1283	0.999554
1284	0.996488
1285	0.998244
1286	0.997284
1287	0.997876
1288	0.998786
1289	0.99691
1290	0.995449
1291	0.996957
1292	0.995453
1293	0.999293
1294	0.997865
1295	0.994991
1296	0.996956
1297	0.998013
1298	0.99911
1299	0.992707
1300	0.996803
1301	0.994642
1302	0.998983
1303	0.99946
1304	0.998998
1305	0.999033
1306	0.997909
1307	0.998321
1308	0.999699
1309	0.996128
1310	0.999009
1311	0.995882
1312	0.996333
1313	1.00071
1314	0.994183
1315	0.994784
1316	0.997927
1317	0.997868
1318	0.997853
1319	0.997751
1320	0.998772
1321	0.998426
1322	0.994238
1323	0.996053
1324	0.993628
1325	0.997164
1326	0.995277
1327	0.998191
1328	0.996491
1329	0.996668
1330	0.996981
1331	0.998619
1332	0.994686
1333	0.997452
1334	0.996182
1335	0.996799
1336	0.992891
1337	0.995377
1338	0.996124
1339	0.995135
1340	0.995912
1341	0.999211
1342	0.996873
1343	0.996553
1344	0.998028
1345	0.993182
1346	1.00056
1347	0.99703
1348	0.99617
1349	0.99341
1350	0.99699
1351	0.994585
1352	0.994733
1353	0.99318
1354	0.99754
1355	0.994897
1356	0.997354
1357	0.997077
1358	0.997129
1359	0.997824
1360	0.995625
1361	0.994607
1362	0.994208
1363	0.997544
1364	0.997685
1365	0.997817
1366	0.996145
1367	0.99625
1368	0.99909
1369	0.997221
1370	0.998508
1371	0.996278
1372	0.996696
1373	0.998341
1374	0.995239
1375	0.996638
1376	0.998357
1377	0.996832
1378	0.994336
1379	0.994546
1380	1.00042
1381	0.997652
1382	0.995034
1383	0.993044
1384	0.995684
1385	0.997405
1386	0.995442
1387	0.994794
1388	0.995529
1389	0.998388
1390	0.994133
1391	0.996222
1392	0.998764
1393	0.995861
1394	0.998302
1395	0.99729
1396	0.999666
1397	0.995538
1398	1.0026
1399	0.998021
1400	0.997085
1401	0.99713
1402	0.994347
1403	0.998255
1404	0.993184
1405	0.996401
1406	0.99731
1407	0.997579
1408	0.99711
1409	0.996027
1410	0.994814
1411	0.994792
1412	0.997107
1413	0.995899
1414	0.997799
1415	0.999216
1416	0.994671
1417	0.999343
1418	0.997019
1419	0.997497
1420	0.994672
1421	0.995305
1422	0.997171
1423	0.998076
1424	0.994227
1425	0.997199
1426	0.998803
1427	0.997201
1428	0.998148
1429	0.995105
1430	0.993698
1431	0.995953
1432	0.995919
1433	0.994012
1434	0.996966
1435	0.994463
1436	0.995555
1437	0.994082
1438	0.997612
1439	0.996477
1440	0.997459
1441	0.998862
1442	0.997722
1443	0.997371
1444	0.995009
1445	0.995161
1446	0.999174
1447	0.998247
1448	0.997587
1449	1.00028
1450	0.998543
1451	0.997611
1452	0.99889
1453	0.995396
1454	0.99783
1455	0.995793
1456	0.994624
1457	0.997506
1458	0.995825
1459	0.994954
1460	0.995057
1461	0.998752
1462	0.996478
1463	0.998151
1464	0.997858
1465	0.995977
1466	0.998008
1467	0.999005
1468	0.995763
1469	0.996058
1470	0.994997
1471	0.995899
1472	0.997741
1473	0.996283
1474	0.996516
1475	0.996698
1476	0.996418
1477	0.994026
1478	0.99376
1479	0.99745
1480	0.993957
1481	0.999041
1482	0.999996
1483	0.99575
1484	0.998789
1485	0.999383
1486	1.00049
1487	0.997338
1488	0.99574
1489	0.998638
1490	0.99667
1491	0.997689
1492	1.00287
1493	0.996279
1494	0.995662
1495	0.9952
1496	0.997379
1497	0.995083
1498	0.996438
1499	0.998475
1500	0.998383
1501	0.999494
1502	0.997143
1503	0.996264
1504	0.999479
1505	0.997155
1506	0.999056
1507	0.993385
1508	0.9958
1509	0.993992
1510	0.996227
1511	0.993253
1512	0.998747
1513	0.998489
1514	0.995301
1515	0.99467
1516	0.997902
1517	0.994248
1518	0.992881
1519	0.992549
1520	0.998036
1521	0.995584
1522	0.994966
1523	0.994562
1524	0.996148
1525	0.994312
1526	0.994721
1527	0.997223
1528	0.993058
1529	0.995363
1530	0.992725
1531	0.994285
1532	0.99357
1533	0.994229
1534	0.995955
1535	0.995994
1536	0.991385
1537	0.995403
1538	0.995366
1539	0.997561
1540	0.994465
1541	0.995309
1542	0.994729
1543	0.996966
1544	0.994013
1545	0.996424
1546	0.998597
1547	0.997258
1548	0.992992
1549	0.997392
1550	0.994411
1551	0.99681
1552	0.99695
1553	0.995121
1554	0.994983
1555	0.996279
1556	0.99944
1557	0.999922
1558	0.997745
1559	0.995323
1560	0.996167
1561	0.995832
1562	0.996625
1563	0.999775
1564	0.999872
1565	0.997045
1566	0.995901
1567	0.995848
1568	0.994636
1569	0.996405
1570	0.995127
1571	0.995965
1572	0.997256
1573	0.995981
1574	0.99517
1575	0.995461
1576	0.994338
1577	0.997546
1578	0.995707
1579	0.996594
1580	0.994965
1581	0.99442
1582	0.995883
1583	0.998822
1584	0.993736
1585	0.994586
1586	0.998177
1587	0.991982
1588	0.995529
1589	0.991881
1590	0.993074
1591	0.993412
1592	0.991116
1593	0.989818
1594	0.988449
1595	0.987733
1596	0.987158
1597	0.985319
1598	0.979494
1599	0.980628
1600	0.979907
1601	0.97962
1602	0.978916
1603	0.975737
1604	0.975353
1605	0.975549
1606	0.971895
1607	0.970697
1608	0.969949
1609	0.970794
1610	0.969075
1611	0.972324
1612	0.965622
1613	0.970071
1614	0.967243
1615	0.967079
1616	0.964456
1617	0.966166
1618	0.967739
1619	0.970917
1620	0.964903
1621	0.965467
1622	0.965277
1623	0.963503
1624	0.962875
1625	0.964355
1626	0.962204
1627	0.964158
1628	0.965961
1629	0.963762
1630	0.963172
1631	0.962666
1632	0.967323
1633	0.965799
1634	0.963137
1635	0.96542
1636	0.967039
1637	0.965113
1638	0.964761
1639	0.969505
1640	0.964962
1641	0.968781
1642	0.966529
1643	0.966884
1644	0.967017
1645	0.971424
1646	0.966903
1647	0.966459
1648	0.967873
1649	0.965487
1650	0.965931
1651	0.966769
1652	0.967515
1653	0.970158
1654	0.973191
1655	0.967866
1656	0.968707
1657	0.971761
1658	0.97159
1659	0.969776
1660	0.967069
1661	0.968502
1662	0.966648
1663	0.969656
1664	0.970074
1665	0.970595
1666	0.971394
1667	0.965582
1668	0.968328
1669	0.971038
1670	0.969744
1671	0.969866
1672	0.968817
1673	0.971456
1674	0.968111
1675	0.971239
1676	0.972195
1677	0.973538
1678	0.971426
1679	0.969416
1680	0.974098
1681	0.972117
1682	0.97288
1683	0.970313
1684	0.97685
1685	0.972288
1686	0.973657
1687	0.974302
1688	0.975225
1689	0.97386
1690	0.97393
1691	0.981066
1692	0.982449
1693	0.982812
1694	0.987488
1695	0.984108
1696	0.987547
1697	0.984664
1698	0.983074
1699	0.984998
1700	0.981062
1701	0.983635
1702	0.975606
1703	0.977898
1704	0.979274
1705	0.975066
1706	0.977055
1707	0.978777
1708	0.976245
1709	0.978478
1710	0.973812
1711	0.976087
1712	0.97811
1713	0.972748
1714	0.975406
1715	0.978867
1716	0.975939
1717	0.978174
1718	0.973192
1719	0.979209
1720	0.976241
1721	0.983154
1722	0.97982
1723	0.983579
1724	0.984501
1725	0.986929
1726	0.990334
1727	0.989598
1728	0.992935
1729	0.993068
1730	0.998037
1731	0.998509
1732	0.999007
1733	0.996912
1734	1.00029
1735	0.99787
1736	1.00214
1737	1.00122
1738	1.00175
1739	1.00394
1740	0.999356
1741	1.00496
1742	1.00253
1743	1.00277
1744	1.00233
1745	1.00629
1746	1.00696
1747	1.00697
1748	1.00653
1749	1.00495
1750	1.00501
1751	1.00531
1752	1.00525
1753	1.00405
1754	1.00317
1755	1.00213
1756	1.0035
1757	1.0049
1758	1.00511
1759	1.00602
1760	1.00127
1761	1.00318
1762	1.00136
1763	1.00565
1764	1.00142
1765	1.00585
1766	1.00009
1767	1.00079
1768	1.00163
1769	1.00207
1770	1.00373
1771	1.00158
1772	1.00186
1773	0.997813
1774	1.00206
1775	0.998644
1776	0.99832
1777	1.00393
1778	1.00281
1779	0.997423
1780	0.996878
1781	1.00059
1782	1.00123
1783	0.9986
1784	0.998413
1785	0.9978
1786	0.997678
1787	1.00156
1788	1.00139
1789	0.996028
1790	1.00091
1791	0.996059
1792	0.998095
1793	0.995851
1794	0.996777
1795	0.997841
1796	0.999932
1797	0.997428
1798	1.00036
1799	1.00073
1800	1.00284
1801	0.998761
1802	0.999593
1803	0.995969
1804	0.998811
1805	0.998232
1806	0.999702
1807	0.995427
1808	0.997503
1809	0.99912
1810	0.99835
1811	0.995041
1812	0.998454
1813	0.998588
1814	0.995318
1815	0.999352
1816	0.996464
1817	0.992931
1818	0.997765
1819	0.996305
1820	0.994192
1821	0.99658
1822	0.995045
1823	0.99746
1824	0.997351
1825	0.99854
1826	0.995964
1827	0.999753
1828	0.999162
1829	0.9975
1830	0.997191
1831	0.996259
1832	0.996353
1833	0.994388
1834	0.995502
1835	0.995076
1836	0.997142
1837	0.995393
1838	1.00043
1839	0.997372
1840	0.996388
1841	0.995463
1842	0.996865
1843	0.998708
1844	0.994982
1845	0.995577
1846	0.998019
1847	0.994768
1848	0.994513
1849	0.998113
1850	0.992128
1851	0.99711
1852	0.996171
1853	0.997635
1854	0.997599
1855	0.996367
1856	0.996304
1857	0.99461
1858	0.99588
1859	0.992978
1860	0.997973
1861	0.993018
1862	0.999509
1863	0.993446
1864	0.995263
1865	0.99541
1866	0.992289
1867	0.993862
1868	0.995684
1869	0.996155
1870	0.997971
1871	0.994775
1872	0.997222
1873	0.993773
1874	1.00183
1875	0.994077
1876	0.994516
1877	0.997465
1878	0.996989
1879	0.993165
1880	0.994364
1881	0.998906
1882	0.993461
1883	0.994818
1884	0.99458
1885	0.994843
1886	0.99632
1887	0.995429
1888	0.995504
1889	0.9953
1890	0.99406
1891	0.998907
1892	0.993914
1893	0.993602
1894	0.998025
1895	0.99804
1896	0.993476
1897	0.993716
1898	0.998308
1899	0.994364
1900	0.996392
1901	0.996652
1902	0.994369
1903	0.998257
1904	0.997552
1905	0.994174
1906	0.999058
1907	0.993099
1908	0.996961
1909	0.998201
1910	0.992933
1911	0.997578
1912	0.995778
1913	0.995789
1914	0.993648
1915	0.996901
1916	0.997131
1917	0.991628
1918	0.997479
1919	0.994357
1920	0.998509
1921	0.996911
1922	0.991974
1923	0.994206
1924	0.996809
1925	0.993713
1926	0.99525
1927	0.994758
1928	0.993997
1929	0.995797
1930	0.995438
1931	0.99631
1932	0.997228
1933	0.997684
1934	0.996042
1935	0.996031
1936	0.996124
1937	0.994412
1938	0.994069
1939	0.992592
1940	0.995047
1941	0.994636
1942	0.992648
1943	0.995818
1944	0.995982
1945	0.995971
1946	0.996673
1947	0.995737
1948	0.997536
1949	0.997673
1950	0.996011
1951	0.995564
1952	0.997067
1953	0.991907
1954	0.994761
1955	0.993078
1956	0.993937
1957	0.994408
1958	0.997142
1959	0.997064
1960	0.997461
1961	0.996084
1962	0.999309
1963	0.995144
1964	0.999961
1965	0.99518
1966	0.993399
1967	0.995205
1968	0.996816
1969	0.996383
1970	0.999271
1971	0.995309
1972	0.995395
1973	0.995894
1974	0.996774
1975	0.993685
1976	0.997456
1977	0.994857
1978	0.999008
1979	0.998467
1980	0.996891
1981	0.997402
1982	0.997989
1983	0.999484
1984	0.997116
1985	0.996784
1986	0.998064
1987	0.996638
1988	0.994234
1989	0.997154
1990	0.997083
1991	0.994875
1992	0.995591
1993	0.999633
1994	0.997983
1995	0.997357
1996	0.994349
1997	0.996398
[truncated: 2,004 more rows]

## Sheet: FigS5E
WT
Time (s)	Normalized YFP/CFP ratio
0	1
1	0.999131
2	0.997411
3	0.995928
4	0.996961
5	1.00253
6	0.99657
7	1.0009
8	0.999956
9	0.996201
10	0.999306
11	0.998965
12	1.00177
13	1.00097
14	1.0011
15	0.998252
16	1.00077
17	1.00013
18	0.997078
19	1.00029
20	0.993214
21	1.00128
22	0.997491
23	0.998045
24	1.00027
25	0.999124
26	0.998208
27	0.995752
28	0.995082
29	0.998261
30	0.99654
31	0.997413
32	0.997563
33	0.998097
34	1.00085
35	0.99677
36	0.995735
37	0.995608
38	0.997892
39	0.995288
40	0.997194
41	0.996688
42	1.00001
43	0.998025
44	0.99653
45	1.00007
46	1.00108
47	0.994348
48	0.999909
49	0.997815
50	1.00018
51	0.997932
52	1.00082
53	0.998225
54	0.996381
55	1.00192
56	0.996691
57	0.998686
58	0.997862
59	0.992741
60	0.996043
61	1.0006
62	0.995964
63	0.997021
64	0.99721
65	0.994755
66	0.996506
67	0.999642
68	0.996492
69	0.995733
70	0.995408
71	0.997621
72	0.997398
73	1.00103
74	0.997142
75	0.993052
76	0.992651
77	0.994048
78	0.993799
79	1.00021
80	0.996862
81	0.993014
82	0.993851
83	0.996177
84	0.998258
85	0.994655
86	0.993394
87	0.988814
88	0.987233
89	0.988974
90	0.987436
91	0.987412
92	0.98708
93	0.987742
94	0.989442
95	0.987767
96	0.988587
97	0.980051
98	0.986076
99	0.982057
100	0.985969
101	0.984667
102	0.983015
103	0.984561
104	0.978256
105	0.985377
106	0.983464
107	0.983697
108	0.980715
109	0.984937
110	0.982061
111	0.983133
112	0.9878
113	0.981738
114	0.982111
115	0.983202
116	0.984012
117	0.980405
118	0.984167
119	0.981934
120	0.982735
121	0.98228
122	0.982718
123	0.982404
124	0.980556
125	0.981404
126	0.984772
127	0.981024
128	0.982828
129	0.983332
130	0.983136
131	0.982038
132	0.981093
133	0.984232
134	0.985652
135	0.984902
136	0.98636
137	0.983679
138	0.982021
139	0.986122
140	0.982381
141	0.987116
142	0.986823
143	0.989889
144	0.989767
145	0.98722
146	0.992068
147	0.994474
148	0.991794
149	0.992288
150	0.990241
151	0.995423
152	0.997656
153	0.998151
154	0.999014
155	0.995938
156	0.997322
157	0.998207
158	0.999767
159	0.997832
160	1.00012
161	1.00222
162	1.00002
163	1.00105
164	0.999905
165	1.00127
166	1.00408
167	1.00061
168	1.00318
169	1.00532
170	1.00126
171	1.00644
172	1.00383
173	1.00077
174	1.00566
175	1.00089
176	0.99993
177	1.00075
178	1.00409
179	1.00271
180	1.00409
181	1.00259
182	1.00028
183	1.0025
184	1.0033
185	1.00388
186	0.998163
187	1.00365
188	0.999323
189	1.00263
190	1.00001
191	0.996448
192	1.00111
193	0.998055
194	1.00249
195	1.00086
196	0.995086
197	0.999651
198	1.00119
199	1.00194
200	1.00396
201	0.999252
202	0.999548
203	0.999468
204	1.00009
205	1.00148
206	0.994319
207	0.997972
208	0.999863
209	0.998156
210	0.997017
211	0.997772
212	0.997506
213	0.999004
214	0.999303
215	0.99752
216	0.999548
217	0.998565
218	0.997076
219	0.999801
220	0.997352
221	0.999104
222	0.996763
223	0.999689
224	0.99743
225	0.99723
226	1.001
227	1.00005
228	0.996135
229	0.996145
230	0.997109
231	0.996652
232	0.994465
233	0.998112
234	1.00108
235	0.998749
236	1.00013
237	0.997915
238	0.996368
239	0.998149
240	0.995933
241	0.996504
242	0.998029
243	0.997379
244	0.995767
245	0.99649
246	1.00143
247	0.997458
248	0.996695
249	0.995089
250	0.998963
251	0.994657
252	0.999741
253	0.995176
254	0.995135
255	0.998612
256	0.998417
257	0.994623
258	0.999317
259	0.998625
260	0.996807
261	0.995891
262	0.999321
263	0.999631
264	0.998035
265	0.997788
266	0.996915
267	0.999179
268	0.99659
269	1.00211
270	0.995941
271	0.998964
272	0.999551
273	0.995894
274	0.99653
275	1.00123
276	0.995478
277	0.996206
278	0.998485
279	0.995073
280	1.00047
281	0.997783
282	0.998129
283	0.991608
284	0.996262
285	1.00078
286	1.00005
287	0.997554
288	0.99643
289	0.997269
290	0.997322
291	0.997123
292	0.997287
293	0.998566
294	0.996261
295	0.997383
296	0.995915
297	0.991715
298	0.996555
299	0.998627
300	0.99774
301	0.996888
302	0.99861
303	0.99602
304	0.99881
305	0.998694
306	0.998412
307	0.993833
308	0.998727
309	0.993073
310	0.999149
311	0.99588
312	0.995471
313	0.996593
314	0.998005
315	0.998766
316	0.994658
317	0.997088
318	0.997504
319	0.99713
320	0.993995
321	0.995896
322	0.996793
323	0.995947
324	0.999285
325	0.994595
326	0.998232
327	0.998468
328	0.99637
329	0.998417
330	1.00082
331	0.995764
332	0.992875
333	0.996023
334	0.994495
335	0.999298
336	0.99653
337	0.998094
338	0.992132
339	0.99998
340	0.995746
341	0.998556
342	0.994974
343	0.992611
344	0.999063
345	0.993533
346	0.994602
347	0.996851
348	0.996555
349	0.994342
350	0.993184
351	0.98826
352	0.988995
353	0.98727
354	0.988356
355	0.982031
356	0.982211
357	0.980145
358	0.977892
359	0.9751
360	0.972768
361	0.968382
362	0.974234
363	0.96818
364	0.966741
365	0.965168
366	0.966594
367	0.966831
368	0.967867
369	0.966027
370	0.970456
371	0.964814
372	0.967249
373	0.964676
374	0.962333
375	0.965481
376	0.966929
377	0.967499
378	0.965155
379	0.968581
380	0.967642
381	0.965821
382	0.965558
383	0.963985
384	0.966166
385	0.960476
386	0.963421
387	0.965561
388	0.965812
389	0.967135
390	0.967973
391	0.964052
392	0.965894
393	0.963669
394	0.96454
395	0.964384
396	0.964698
397	0.965461
398	0.964564
399	0.965012
400	0.966322
401	0.964532
402	0.965832
403	0.97156
404	0.970061
405	0.969825
406	0.96588
407	0.975647
408	0.971656
409	0.977224
410	0.979323
411	0.979953
412	0.984697
413	0.982338
414	0.985744
415	0.994453
416	0.992223
417	0.995332
418	0.999389
419	1.00171
420	1.01006
421	1.0093
422	1.01453
423	1.0082
424	1.01576
425	1.01446
426	1.01208
427	1.01795
428	1.01277
429	1.01578
430	1.01622
431	1.01504
432	1.02024
433	1.01913
434	1.01842
435	1.014
436	1.01476
437	1.01706
438	1.01541
439	1.01325
440	1.01106
441	1.01402
442	1.01246
443	1.01545
444	1.01589
445	1.00972
446	1.01343
447	1.01347
448	1.00837
449	1.01087
450	1.00821
451	1.00873
452	1.00337
453	1.01027
454	1.0059
455	1.00208
456	1.00424
457	1.00414
458	1.00488
459	1.00684
460	1.00489
461	1.00977
462	1.00444
463	1.00336
464	1.00729
465	1.00096
466	1.00631
467	1.00249
468	1.00171
469	1.00169
470	1.00554
471	1.00281
472	1.00331
473	1.00045
474	1.00159
475	1.00283
476	1.0027
477	1.00272
478	0.998942
479	0.998653
480	1.00168
481	1.00402
482	1.00116
483	0.999846
484	0.998961
485	1.00442
486	0.995999
487	1.00382
488	0.999164
489	0.998577
490	0.99765
491	1.00372
492	1.0023
493	1.00151
494	1.00163
495	0.997535
496	0.994371
497	0.9998
498	0.996857
499	1.00002
500	0.99911
501	0.999385
502	0.997416
503	0.998919
504	0.999243
505	0.997019
506	0.998855
507	0.999484
508	0.999453
509	1.00076
510	1.00033
511	0.998497
512	1.00056
513	0.996409
514	1.00263
515	1.0006
516	0.998737
517	1.00105
518	0.996186
519	0.998997
520	0.999219
521	0.998209
522	1.00025
523	0.99949
524	0.999371
525	0.999683
526	0.994265
527	1.00183
528	1.00107
529	0.997378
530	0.997636
531	0.996461
532	0.998108
533	0.996865
534	1.00136
535	1.00061
536	0.998641
537	0.994216
538	0.996851
539	0.997959
540	0.998776
541	0.992819
542	0.996911
543	0.997626
544	0.996218
545	0.997883
546	0.998956
547	0.999748
548	0.998976
549	1.00124
550	1.00077
551	0.997198
552	0.999839
553	0.99768
554	1.00044
555	1.00009
556	1.00131
557	0.995915
558	0.998032
559	1.00186
560	0.993917
561	0.996359
562	0.998097
563	0.997503
564	1.00044
565	0.997271
566	0.995199
567	0.998358
568	0.997215
569	0.998542
570	1.0021
571	0.998811
572	0.996594
573	0.992413
574	0.996758
575	0.999135
576	0.998776
577	1.00074
578	0.999956
579	0.996172
580	0.996222
581	0.997122
582	0.996592
583	0.995846
584	0.999922
585	0.993911
586	0.99784
587	1.0007
588	0.997613
589	0.995577
590	1.00169
591	0.997122
592	0.995383
593	0.999111
594	0.998622
595	0.999579
596	0.996125
597	0.992347
598	0.998729
599	0.998143
600	0.996889
601	0.999746
602	1.00025
603	0.998901
604	0.997036
605	0.995775
606	0.998565
607	0.99639
608	0.999265
609	0.993653
610	0.999406
611	0.997822
612	0.99264
613	0.996833
614	0.999186
615	0.997919
616	0.995509
617	0.993594
618	0.997085
619	1.00021
620	0.998752
621	0.99689
622	0.998157
623	0.995274
624	0.999323
625	0.993314
626	0.999773
627	0.998584
628	0.996437
629	0.998878
630	0.998353
631	0.994645
632	0.997122
633	0.991255
634	0.984608
635	0.97654
636	0.967253
637	0.962563
638	0.962587
639	0.963805
640	0.958683
641	0.964726
642	0.963207
643	0.961255
644	0.959139
645	0.95842
646	0.963684
647	0.959497
648	0.960817
649	0.960885
650	0.963203
651	0.964013
652	0.957683
653	0.964933
654	0.958575
655	0.962008
656	0.96102
657	0.959687
658	0.959318
659	0.958205
660	0.961008
661	0.963484
662	0.963263
663	0.956516
664	0.957779
665	0.96001
666	0.958119
667	0.960795
668	0.960204
669	0.961328
670	0.956817
671	0.959668
672	0.954811
673	0.957127
674	0.956841
675	0.958775
676	0.957627
677	0.956531
678	0.955229
679	0.95662
680	0.957636
681	0.958965
682	0.95608
683	0.95706
684	0.956084
685	0.955283
686	0.955414
687	0.956612
688	0.958252
689	0.957375
690	0.956235
691	0.955548
692	0.958014
693	0.956301
694	0.95492
695	0.956704
696	0.95144
697	0.95795
698	0.956342
699	0.95833
700	0.956427
701	0.956768
702	0.955648
703	0.955568
704	0.956796
705	0.959108
706	0.956059
707	0.959917
708	0.957287
709	0.956399
710	0.960015
711	0.958017
712	0.962404
713	0.965106
714	0.973852
715	0.976333
716	0.987127
717	0.989197
718	0.999717
719	1.00544
720	1.01108
721	1.01183
722	1.01518
723	1.02138
724	1.02343
725	1.02354
726	1.02279
727	1.02728
728	1.03024
729	1.02609
730	1.02793
731	1.02637
732	1.02508
733	1.02764
734	1.02534
735	1.02761
736	1.01926
737	1.02082
738	1.02463
739	1.01925
740	1.01257
741	1.02138
742	1.01918
743	1.01334
744	1.01567
745	1.01336
746	1.01381
747	1.01549
748	1.00979
749	1.01386
750	1.01295
751	1.01311
752	1.00907
753	1.00778
754	1.00898
755	1.00598
756	1.00827
757	1.00789
758	1.00556
759	1.00861
760	1.00325
761	1.00643
762	1.0027
763	1.00469
764	1.00728
765	1.00353
766	1.00387
767	0.999831
768	1.0034
769	1.0051
770	1.00453
771	1.00395
772	1.00228
773	1.00017
774	0.999365
775	0.997691
776	1.00294
777	1.00417
778	0.998416
779	1.0039
780	1.00282
781	1.00125
782	0.9996
783	0.999464
784	1.00288
785	1.00095
786	1.00268
787	0.995721
788	1.00385
789	1.00425
790	1.00078
791	1.00485
792	1.00001
793	1.00044
794	0.997447
795	1.00153
796	0.996231
797	0.998621
798	1.00118
799	0.997654
800	1.00053
801	0.995663
802	1.00229
803	1.00008
804	0.99694
805	1.00081
806	0.9991
807	1.00004
808	0.999254
809	0.998616
810	1.00033
811	1.00414
812	0.999102
813	1.00574
814	0.99502
815	0.996157
816	0.999802
817	0.997128
818	0.996673
819	1.00033
820	1.00057
821	0.997144
822	0.995022
823	0.996643
824	0.994562
825	0.999207
826	0.996701
827	1.00111
828	1.0003
829	0.996347
830	1.00216
831	0.998041
832	0.99901
833	1.00214
834	0.997787
835	0.995563
836	0.997729
837	1.00153
838	0.9972
839	0.998243
840	0.993045
841	1.00055
842	0.999753
843	0.997031
844	1.001
845	0.999078
846	0.996612
847	0.99623
848	0.996512
849	0.994558
850	0.998568
851	0.998225
852	1.00033
853	1.00223
854	1.00023
855	0.996623
856	0.994755
857	0.998607
858	0.993659
859	0.99574
860	0.998611
861	0.997823
862	0.997988
863	0.998716
864	0.998623
865	0.9952
866	0.99854
867	0.996705
868	0.998399
869	0.99904
870	0.997426
871	0.995689
872	0.997065
873	0.998198
874	0.999765
875	0.995867
876	0.999963
877	0.996093
878	0.998936
879	0.995129
880	0.99658
881	1.00016
882	0.998165
883	0.996899
884	0.999006
885	1.00152
886	0.997971
887	0.99771
888	0.99876
889	0.995781
890	0.995603
891	0.999181
892	1.00194
893	0.997898
894	0.99388
895	0.995407
896	0.996251
897	0.996364
898	0.996109
899	0.995442
900	0.994449
901	0.997154
902	0.998173
903	0.995539
904	0.994856
905	0.998179
906	0.994631
907	0.997027
908	0.998328
909	0.995647
910	0.998964
911	0.999938
912	0.99764
913	0.997179
914	0.997149
915	0.996689
916	0.999275
917	0.996994
918	0.99716
919	0.997641
920	1.00023
921	1.00082
922	0.997124
923	0.997887
924	0.997524
925	0.992512
926	0.997405
927	0.99837
928	0.996042
929	0.998386
930	0.995496
931	0.996826
932	1.00178
933	0.99854
934	0.993354
935	0.993332
936	0.986058
937	0.976398
938	0.970926
939	0.961023
940	0.961213
941	0.962203
942	0.965415
943	0.963712
944	0.965597
945	0.962535
946	0.965011
947	0.96147
948	0.960874
949	0.958759
950	0.96092
951	0.962279
952	0.959397
953	0.960803
954	0.959664
955	0.960787
956	0.961811
957	0.962171
958	0.960871
959	0.964753
960	0.960439
961	0.957748
962	0.960845
963	0.959348
964	0.961326
965	0.957684
966	0.957382
967	0.959618
968	0.961193
969	0.95905
970	0.957706
971	0.961974
972	0.962092
973	0.961431
974	0.961137
975	0.956942
976	0.962092
977	0.963463
978	0.959961
979	0.962581
980	0.961573
981	0.960629
982	0.96659
983	0.959019
984	0.964671
985	0.963597
986	0.96832
987	0.968113
988	0.961864
989	0.965825
990	0.967706
991	0.965443
992	0.962868
993	0.962518
994	0.963855
995	0.967138
996	0.96407
997	0.96589
998	0.966325
999	0.962358
1000	0.965119
1001	0.966253
1002	0.964849
1003	0.96231
1004	0.964853
1005	0.963162
1006	0.960306
1007	0.963275
1008	0.961234
1009	0.967315
1010	0.967005
1011	0.97033
1012	0.971329
1013	0.979906
1014	0.983694
1015	0.992572
1016	1.0005
1017	1.00566
1018	1.00513
1019	1.01694
1020	1.01706
1021	1.02051
1022	1.02338
1023	1.02434
1024	1.0237
1025	1.01921
1026	1.02185
1027	1.02143
1028	1.02208
1029	1.02201
1030	1.02403
1031	1.01868
1032	1.01932
1033	1.0159
1034	1.01206
1035	1.01363
1036	1.01073
1037	1.01441
1038	1.01254
1039	1.00937
1040	1.0147
1041	1.01342
1042	1.0125
1043	1.00854
1044	1.00666
1045	1.01011
1046	1.00535
1047	1.00413
1048	1.00649
1049	1.00624
1050	1.00678
1051	1.00933
1052	1.00352
1053	1.003
1054	1.00191
1055	1.0069
1056	1.00506
1057	1.00166
1058	1.00318
1059	1.00882
1060	0.999395
1061	1.00085
1062	1.00306
1063	1.00206
1064	0.998295
1065	1.00243
1066	1.00026
1067	1.00302
1068	1.00141
1069	1.00386
1070	1.00041
1071	0.999772
1072	1.00321
1073	1.00228
1074	1.00683
1075	1.0025
1076	1.00246
1077	0.998945
1078	1.00694
1079	1.00607
1080	1.00529
1081	1.00104
1082	1.00044
1083	1.00202
1084	1.00271
1085	1.00495
1086	0.997896
1087	1.006
1088	1.00302
1089	1.00366
1090	1.00411
1091	1.00347
1092	1.00217
1093	0.999594
1094	1.00384
1095	1.00138
1096	1.00064
1097	0.999699
1098	1.00344
1099	1.00519
1100	1.00158
1101	1.00581
1102	1.00289
1103	1.0028
1104	1.00106
1105	1.00218
1106	1.00318
1107	1.00111
1108	1.00042
1109	1.00537
1110	1.00202
1111	1.00431
1112	0.999241
1113	1.00346
1114	1.00662
1115	1.00255
1116	1.00138
1117	1.00151
1118	1.00148
1119	0.999386
1120	1.0014
1121	1.00486
1122	1.00085
1123	1.00048
1124	1.00294
1125	1.00037
1126	0.999271
1127	1.00103
1128	1.00471
1129	1.00393
1130	1.00488
1131	0.999537
1132	0.998705
1133	0.9986
1134	1.00445
1135	1.00167
1136	1.00091
1137	1.00383
1138	0.99819
1139	1.00329
1140	1.00153
1141	0.997542
1142	1.00299
1143	1.0007
1144	1.00182
1145	1.00194
1146	1.00307
1147	0.998267
1148	1.00283
1149	1.0002
1150	1.0002
1151	0.998876
1152	1.00124
1153	0.999591
1154	1.00377
1155	1.00234
1156	0.999646
1157	0.999153
1158	0.997992
1159	0.999809

## Sheet: FigS5F
WT tsr*
Time (s)	Normalized YFP/CFP ratio
0	1
1	1.00258
2	1.00162
3	0.999042
4	0.999489
5	0.997215
6	1.00167
7	0.997403
8	1.00393
9	1.001
10	0.998329
11	0.995154
12	1.00025
13	0.999261
14	1.0006
15	1.00247
16	0.997928
17	1.00563
18	0.999543
19	1.00017
20	1.00174
21	1.00114
22	0.998215
23	1.00042
24	1.00013
25	1.0013
26	0.995155
27	0.996812
28	0.999997
29	0.996303
30	0.998914
31	0.998451
32	1.00274
33	1.00137
34	0.99781
35	0.995835
36	0.996896
37	0.998133
38	1.001
39	0.996845
40	0.998874
41	0.999035
42	0.998583
43	0.999206
44	1.00506
45	1.0003
46	1.00234
47	0.997745
48	0.999796
49	0.996687
50	1.00119
51	1.00169
52	0.998651
53	0.998063
54	0.999125
55	0.999665
56	1.00307
57	0.999688
58	1.00057
59	0.99946
60	0.993362
61	1.0013
62	0.999823
63	0.997185
64	1.0002
65	1.00064
66	0.999689
67	0.999591
68	1.00149
69	1.00007
70	0.998753
71	1.00055
72	0.999643
73	0.995108
74	1.00081
75	0.998611
76	0.994845
77	1.00038
78	0.999721
79	0.997939
80	0.999386
81	0.998329
82	0.99474
83	0.999234
84	0.996644
85	0.999126
86	0.999906
87	0.999918
88	1.00064
89	0.999
90	0.995658
91	1.00184
92	0.997342
93	0.997671
94	0.998331
95	1.0039
96	0.995783
97	1.00487
98	1.00125
99	0.999599
100	0.995404
101	1.00122
102	1.00024
103	0.998546
104	0.999627
105	1.00329
106	0.998374
107	0.998757
108	1.00186
109	1.00039
110	0.998558
111	0.999341
112	0.996007
113	1.00112
114	0.998805
115	1.0001
116	1.00213
117	0.999855
118	1.00073
119	1.00287
120	0.995297
121	0.997838
122	1.0029
123	1.00185
124	0.997968
125	1.00237
126	0.996932
127	0.998956
128	0.998046
129	1.00156
130	0.998601
131	0.999101
132	0.999329
133	1.00554
134	1.00012
135	0.997903
136	0.99911
137	0.998834
138	0.997675
139	0.999094
140	1.0069
141	1.00315
142	0.999929
143	1.002
144	1.00304
145	0.999215
146	0.996538
147	1.0014
148	0.999699
149	1.00035
150	0.996871
151	0.998245
152	0.998813
153	0.996492
154	0.998932
155	0.996839
156	0.998921
157	1.0001
158	0.994625
159	0.997943
160	1.00014
161	0.999981
162	1.00034
163	0.997841
164	0.99694
165	0.999135
166	0.992037
167	0.997928
168	0.996849
169	0.993779
170	0.994779
171	0.995969
172	0.994864
173	0.994606
174	0.996148
175	0.994332
176	0.993957
177	0.991772
178	0.994064
179	0.991155
180	0.990298
181	0.989348
182	0.992354
183	0.98454
184	0.99319
185	0.990293
186	0.989794
187	0.987365
188	0.989759
189	0.989556
190	0.990998
191	0.987926
192	0.988347
193	0.987999
194	0.986887
195	0.989279
196	0.992951
197	0.988348
198	0.992272
199	0.991877
200	0.993534
201	0.986717
202	0.986893
203	0.993186
204	0.989309
205	0.987146
206	0.986619
207	0.987685
208	0.987103
209	0.983865
210	0.989838
211	0.987588
212	0.98811
213	0.988835
214	0.987008
215	0.987777
216	0.987611
217	0.989138
218	0.989346
219	0.988512
220	0.986085
221	0.990148
222	0.983384
223	0.987445
224	0.991171
225	0.993033
226	0.991345
227	0.990933
228	0.988842
229	0.990735
230	0.991467
231	0.991757
232	0.988023
233	0.990404
234	0.98862
235	0.987941
236	0.990197
237	0.993281
238	0.989135
239	0.991701
240	0.989069
241	0.987627
242	0.984957
243	0.992747
244	0.990839
245	0.989498
246	0.988242
247	0.99112
248	0.990071
249	0.989208
250	0.992095
251	0.993521
252	0.992731
253	0.989791
254	0.991351
255	0.990079
256	0.991356
257	0.988986
258	0.994245
259	0.990529
260	0.993502
261	0.989688
262	0.990445
263	0.987254
264	0.992409
265	0.990566
266	0.992727
267	0.991398
268	0.988372
269	0.991675
270	0.992784
271	0.990339
272	0.99771
273	0.990269
274	0.991508
275	0.990462
276	0.99302
277	0.992506
278	0.98867
279	0.990712
280	0.992498
281	0.986554
282	0.98642
283	0.992
284	0.987986
285	0.988079
286	0.991015
287	0.993941
288	0.988873
289	0.988105
290	0.99275
291	0.987661
292	0.989077
293	0.988642
294	0.994093
295	0.996424
296	0.997175
297	0.993028
298	0.994087
299	0.994506
300	0.990319
301	0.998381
302	0.995008
303	0.995819
304	0.996432
305	0.994752
306	0.997524
307	0.99767
308	1.00115
309	0.995551
310	0.995817
311	0.999406
312	0.999459
313	0.993802
314	0.998197
315	1.00052
316	1.00073
317	0.999298
318	0.998272
319	0.999995
320	1.00169
321	1.00071
322	0.998705
323	0.997782
324	0.998316
325	1.00173
326	1.00087
327	1.002
328	1.00438
329	0.996011
330	0.999116
331	1.00064
332	1.00054
333	1.00324
334	0.994012
335	1.0017
336	0.998127
337	1.00027
338	1.00247
339	0.998209
340	0.99724
341	1.00074
342	1.00076
343	0.998892
344	1.00309
345	1.00174
346	0.995991
347	0.992953
348	0.998616
349	0.996822
350	0.998452
351	0.998274
352	1.00269
353	0.998772
354	0.999375
355	0.996266
356	1.00107
357	1.00212
358	0.997351
359	0.998229
360	0.999382
361	0.997473
362	0.997921
363	0.995923
364	0.99794
365	0.995118
366	0.995536
367	0.996581
368	0.999122
369	0.996632
370	0.992337
371	0.998426
372	0.998962
373	0.999597
374	0.999893
375	1.00217
376	1.00325
377	1.00072
378	0.992681
379	0.998506
380	0.996901
381	0.997174
382	0.996909
383	0.991032
384	0.997985
385	0.998472
386	0.995794
387	0.995091
388	0.996964
389	1.00053
390	0.99563
391	1.00015
392	0.990984
393	0.999292
394	0.999089
395	0.998473
396	0.998649
397	1.00007
398	1.0007
399	0.999151
400	0.998569
401	1.00049
402	0.996675
403	0.991017
404	0.99786
405	0.996614
406	0.996189
407	0.999499
408	0.998454
409	0.999525
410	0.997333
411	0.995505
412	0.997292
413	0.99653
414	0.993145
415	0.999388
416	0.996145
417	0.994782
418	0.995215
419	0.998057
420	0.999709
421	0.998195
422	0.998489
423	0.995985
424	0.99647
425	0.993073
426	0.994329
427	0.996925
428	0.993162
429	0.996535
430	0.996576
431	0.994457
432	0.994179
433	0.998162
434	0.997456
435	0.994408
436	0.997321
437	1.00094
438	0.998402
439	0.997293
440	0.995977
441	0.997812
442	0.993705
443	0.994173
444	0.993134
445	0.995403
446	0.992076
447	0.996364
448	0.998659
449	0.999005
450	0.99531
451	0.997486
452	1.00134
453	0.997966
454	0.998532
455	0.999222
456	0.996264
457	0.996655
458	1.00092
459	0.996781
460	0.998347
461	0.995192
462	0.996594
463	0.995702
464	0.999782
465	0.997078
466	0.99658
467	0.9961
468	0.997184
469	0.995024
470	0.994952
471	1.00028
472	0.99784
473	0.999805
474	0.999203
475	0.996362
476	0.998716
477	0.993795
478	0.998574
479	0.995329
480	0.99677
481	1.00025
482	0.996709
483	0.996559
484	0.997824
485	0.995197
486	0.996457
487	0.994953
488	0.994733
489	0.996309
490	0.994987
491	0.999113
492	0.999103
493	0.999228
494	1.00061
495	0.995845
496	1.00005
497	0.995367
498	0.995361
499	0.994257
500	0.996403
501	0.997748
502	0.996781
503	0.99913
504	0.994075
505	0.996737
506	0.997236
507	0.99961
508	0.999573
509	0.99848
510	0.999187
511	0.996468
512	1.00107
513	0.999296
514	0.997979
515	0.999039
516	0.993935
517	1.00074
518	1.00075
519	0.999654
520	0.99907
521	0.995594
522	0.997924
523	0.994375
524	0.99441
525	0.999433
526	0.996575
527	0.997348
528	0.995612
529	0.994236
530	0.996541
531	0.994939
532	0.997366
533	1.00101
534	0.999815
535	1.0004
536	0.998425
537	0.996558
538	1.00276
539	1.00017
540	0.99567
541	1.00027
542	0.998297
543	0.997331
544	0.997441
545	0.9988
546	0.997515
547	0.998337
548	0.995586
549	0.99859
550	0.996664
551	0.997692
552	0.99689
553	0.993606
554	0.998713
555	1.00063
556	1.00045
557	0.998648
558	0.993385
559	1.00058
560	0.998861
561	0.999682
562	1.00495
563	1.00089
564	0.994793
565	0.992963
566	0.997255
567	0.999277
568	0.997911
569	0.999038
570	1.00053
571	0.999653
572	1.00057
573	0.996836
574	1.00017
575	1.0006
576	1.00364
577	1.0017
578	1.00355
579	1.00208
580	0.999647
581	0.997359
582	1.0017
583	1.00052
584	1.00582
585	1.0014
586	1.00207
587	0.999229
588	1.00306
589	1.00049
590	0.999169
591	0.995115
592	1.00159
593	0.997185
594	1.00103
595	1.00012
596	0.996133
597	1.00032
598	0.998622
599	0.998098
600	0.99559
601	0.99959
602	0.998717
603	0.996576
604	0.995965
605	0.997316
606	1.00048
607	0.999194
608	0.997904
609	1.00155
610	0.992959
611	0.99261
612	0.991948
613	0.991741
614	0.990473
615	0.992326
616	0.990593
617	0.989018
618	0.987077
619	0.985607
620	0.989871
621	0.983841
622	0.98344
623	0.983024
624	0.983747
625	0.982809
626	0.980021
627	0.978838
628	0.981062
629	0.977586
630	0.98033
631	0.977461
632	0.983469
633	0.981735
634	0.979744
635	0.978163
636	0.982074
637	0.9793
638	0.981159
639	0.978151
640	0.980745
641	0.979955
642	0.979792
643	0.983394
644	0.977572
645	0.980464
646	0.976805
647	0.979535
648	0.97999
649	0.979237
650	0.975465
651	0.980435
652	0.980595
653	0.979043
654	0.979992
655	0.983113
656	0.981844
657	0.98428
658	0.981362
659	0.979077
660	0.981345
661	0.980919
662	0.983736
663	0.980475
664	0.982345
665	0.98
666	0.981775
667	0.979104
668	0.983692
669	0.98338
670	0.980371
671	0.978687
672	0.981427
673	0.978196
674	0.977633
675	0.982172
676	0.982
677	0.978928
678	0.984258
679	0.979307
680	0.983569
681	0.984787
682	0.980911
683	0.985628
684	0.982161
685	0.980412
686	0.983461
687	0.981962
688	0.982967
689	0.984076
690	0.987123
691	0.985657
692	0.983801
693	0.982599
694	0.986772
695	0.989949
696	0.987554
697	0.988083
698	0.984139
699	0.984353
700	0.984215
701	0.986605
702	0.984865
703	0.986628
704	0.984
705	0.988257
706	0.984741
707	0.988362
708	0.984011
709	0.985114
710	0.985287
711	0.98551
712	0.986365
713	0.985853
714	0.983609
715	0.984978
716	0.990276
717	0.987212
718	0.989231
719	0.989408
720	0.986367
721	0.988814
722	0.987756
723	0.986355
724	0.987324
725	0.985947
726	0.990288
727	0.993762
728	0.994774
729	0.996658
730	0.996116
731	0.993012
732	0.997739
733	0.998135
734	0.998086
735	1.00246
736	0.998721
737	1.00102
738	1.00128
739	1.00221
740	1.0053
741	1.0024
742	1.00671
743	1.00302
744	1.00577
745	1.00211
746	1.00762
747	1.00487
748	1.00302
749	1.00473
750	1.00454
751	1.00277
752	1.00584
753	1.00691
754	1.00663
755	1.00635
756	1.00727
757	1.01063
758	1.00987
759	1.00656
760	1.00759
761	1.0021
762	1.00589
763	1.00338
764	1.00144
765	1.00525
766	1.00321
767	1.00472
768	1.00179
769	0.998553
770	1.00481
771	1.00331
772	1.0036
773	1.00471
774	1.00595
775	1.00541
776	1.00385
777	1.00357
778	1.0049
779	1.0021
780	1.0027
781	1.00193
782	1.0027
783	1.00133
784	1.00469
785	1.00441
786	1.00448
787	1.00455
788	1.00478
789	1.00469
790	1.00264
791	1.00231
792	1.00382
793	0.9991
794	0.999173
795	1.00118
796	1.0017
797	1.00152
798	1.00271
799	1.00513
800	1.0019
801	1.00444
802	1.00211
803	1.00265
804	1.00275
805	1.00568
806	0.999782
807	1.0044
808	1.0034
809	1.00042
810	1.00239
811	0.997544
812	1.00176
813	0.999334
814	1.00132
815	1.00413
816	1.00301
817	0.999082
818	1.002
819	0.999421
820	0.999624
821	1.00267
822	1.00132
823	1.00487
824	0.997753
825	1.00079
826	1.00147
827	1.00089
828	0.997588
829	0.999678
830	1.00077
831	1.00106
832	0.998656
833	0.998559
834	0.999431
835	1.00416
836	0.999116
837	0.998359
838	0.998652
839	1.00008
840	1.00059
841	0.997264
842	1.00436
843	0.995408
844	1.00009
845	1.0009
846	0.998008
847	0.999236
848	0.999641
849	0.998265
850	1.00319
851	1.00441
852	0.999199
853	0.998811
854	0.998793
855	1.00089
856	1.00062
857	0.997631
858	0.997511
859	1.0003
860	0.999292
861	1.00152
862	0.999251
863	0.996931
864	0.998446
865	1.00434
866	0.999526
867	1.00505
868	0.995826
869	0.9984
870	0.999391
871	0.997123
872	0.994246
873	0.99938
874	0.996432
875	0.997628
876	0.996523
877	0.999792
878	0.997829
879	0.996082
880	1.00063
881	0.996268
882	1.00129
883	0.998839
884	1.00117
885	0.994883
886	0.99912
887	0.99636
888	0.998482
889	0.995089
890	0.99631
891	0.997118
892	1.00108
893	0.996439
894	0.994961
895	0.997666
896	0.999685
897	0.997864
898	0.992832
899	0.999475
900	0.996902
901	0.998899
902	0.997313
903	1.00008
904	0.994827
905	0.997625
906	0.997904
907	0.999157
908	0.994625
909	1.0006
910	1.00272
911	0.995621
912	0.993211
913	1.00129
914	0.995395
915	0.994119
916	0.995365
917	0.997053
918	0.998311
919	0.995325
920	0.995998
921	0.999242
922	0.996819
923	1.00042
924	0.995912
925	1.00016
926	0.999834
927	0.996661
928	0.997355
929	0.995804
930	0.998623
931	0.996211
932	0.998076
933	0.993619
934	0.995273
935	0.997097
936	0.998356
937	0.996453
938	0.998386
939	0.996434
940	0.998397
941	0.999032
942	0.999631
943	0.998892
944	0.995688
945	0.999419
946	0.998577
947	0.995862
948	0.999952
949	0.995347
950	0.999073
951	0.994553
952	0.998171
953	0.997085
954	0.999749
955	0.99819
956	0.995828
957	0.999162
958	0.998122
959	0.995964
960	0.997401
961	0.994646
962	0.995803
963	0.992686
964	0.997662
965	1.00121
966	0.994235
967	0.997429
968	0.996332
969	0.994251
970	0.997649
971	0.998923
972	0.997819
973	0.995482
974	0.992264
975	0.996359
976	0.998456
977	0.995882
978	0.993779
979	0.994783
980	0.994786
981	0.994149
982	0.99743
983	0.999521
984	0.996571
985	0.995881
986	0.994105
987	0.995561
988	0.994392
989	0.99797
990	0.994091
991	0.995449
992	0.994597
993	0.996972
994	0.996953
995	0.992876
996	0.99347
997	0.996706
998	0.990463
999	0.994269
1000	0.994309
1001	0.996012
1002	0.999776
1003	0.99901
1004	1.00144
1005	0.997157
1006	0.992063
1007	0.995523
1008	0.996926
1009	0.997392
1010	0.991242
1011	0.993886
1012	0.993767
1013	0.993189
1014	0.9983
1015	0.997683
1016	0.993626
1017	0.995022
1018	0.993569
1019	0.995794
1020	0.992875
1021	0.993086
1022	0.992481
1023	0.993854
1024	0.994915
1025	0.996878
1026	0.995051
1027	0.993323
1028	0.995102
1029	0.996898
1030	0.997365
1031	0.995522
1032	0.994576
1033	0.995921
1034	0.994678
1035	0.993785
1036	0.998052
1037	0.993957
1038	0.998134
1039	1.00189
1040	0.998022
1041	0.992306
1042	1.00106
1043	1.00066
1044	0.998361
1045	0.99539
1046	0.995239
1047	0.99843
1048	0.996874
1049	1.00045
1050	0.995407
1051	0.997392
1052	0.999207
1053	0.996253
1054	0.995927
1055	0.993333
1056	0.995199
1057	0.995405
1058	0.991219
1059	0.995768
1060	0.998315
1061	0.992621
1062	0.988719
1063	1.00031
1064	0.997397
1065	0.997599
1066	0.994726
1067	0.997447
1068	0.994467
1069	0.998387
1070	0.997413
1071	0.995185
1072	0.999662
1073	0.996128
1074	0.995065
1075	0.994411
1076	0.989038
1077	0.991526
1078	0.987761
1079	0.989513
1080	0.985249
1081	0.979426
1082	0.977986
1083	0.979301
1084	0.976726
1085	0.974558
1086	0.977821
1087	0.972456
1088	0.970495
1089	0.97389
1090	0.972663
1091	0.970778
1092	0.966315
1093	0.971037
1094	0.966236
1095	0.967757
1096	0.968671
1097	0.967526
1098	0.971468
1099	0.962154
1100	0.963587
1101	0.964679
1102	0.968237
1103	0.97046
1104	0.966735
1105	0.964895
1106	0.965039
1107	0.96613
1108	0.963214
1109	0.96607
1110	0.962839
1111	0.96773
1112	0.966253
1113	0.962071
1114	0.965433
1115	0.964162
1116	0.963024
1117	0.966535
1118	0.962288
1119	0.962296
1120	0.964237
1121	0.966281
1122	0.964222
1123	0.965553
1124	0.968773
1125	0.96272
1126	0.968153
1127	0.965154
1128	0.962252
1129	0.963046
1130	0.965041
1131	0.966751
1132	0.964821
1133	0.963701
1134	0.967141
1135	0.966373
1136	0.966504
1137	0.964941
1138	0.965795
1139	0.962492
1140	0.964396
1141	0.963101
1142	0.968503
1143	0.968442
1144	0.966844
1145	0.968686
1146	0.966717
1147	0.961713
1148	0.967707
1149	0.965015
1150	0.965172
1151	0.96339
1152	0.969831
1153	0.9669
1154	0.968789
1155	0.962965
1156	0.965979
1157	0.963506
1158	0.963901
1159	0.967235
1160	0.964411
1161	0.968033
1162	0.970031
1163	0.966821
1164	0.9678
1165	0.966106
1166	0.967852
1167	0.966643
1168	0.967042
1169	0.967948
1170	0.968106
1171	0.969361
1172	0.969491
1173	0.970351
1174	0.967777
1175	0.968716
1176	0.96731
1177	0.965291
1178	0.969009
1179	0.968493
1180	0.969273
1181	0.971764
1182	0.970583
1183	0.970197
1184	0.974761
1185	0.971883
1186	0.970232
1187	0.9697
1188	0.96883
1189	0.970341
1190	0.968355
1191	0.971392
1192	0.969763
1193	0.96895
1194	0.968387
1195	0.966618
1196	0.970284
1197	0.972229
1198	0.97127
1199	0.970003
1200	0.969201
1201	0.972302
1202	0.972233
1203	0.971891
1204	0.970935
1205	0.969661
1206	0.971892
1207	0.971454
1208	0.976813
1209	0.980722
1210	0.978762
1211	0.980392
1212	0.983836
1213	0.98438
1214	0.987195
1215	0.986827
1216	0.990715
1217	0.992995
1218	0.991956
1219	0.992174
1220	0.998699
1221	0.994849
1222	0.996236
1223	1.00225
1224	1.00081
1225	1.00328
1226	1.00374
1227	1.00246
1228	1.00404
1229	1.00169
1230	1.00702
1231	1.00948
1232	1.00544
1233	1.00573
1234	1.00343
1235	1.00382
1236	1.00566
1237	1.00647
1238	1.00775
1239	1.00507
1240	1.00981
1241	1.00836
1242	1.00567
1243	1.00806
1244	1.00729
1245	1.01101
1246	1.00683
1247	1.0072
1248	1.0065
1249	1.00926
1250	1.00713
1251	1.00621
1252	1.00752
1253	1.0075
1254	1.00738
1255	1.01087
1256	1.01058
1257	1.00952
1258	1.00341
1259	1.00813
1260	1.0075
1261	1.00407
1262	1.00403
1263	1.00575
1264	1.00774
1265	1.00463
1266	1.00355
1267	1.00235
1268	1.00398
1269	1.00478
1270	1.00386
1271	1.00499
1272	1.00093
1273	1.00591
1274	1.00359
1275	1.00088
1276	0.999164
1277	1.00012
1278	0.997839
1279	0.998266
1280	1.00343
1281	1.00136
1282	0.999952
1283	1.00517
1284	0.999407
1285	1.00199
1286	1.00109
1287	1.00466
1288	1.00266
1289	1.00074
1290	0.999245
1291	1.00179
1292	1.00047
1293	1.00163
1294	0.997323
1295	0.998656
1296	0.998469
1297	1.00401
1298	0.999245
1299	1.00054
1300	0.998626
1301	0.997843
1302	1.00125
1303	0.99959
1304	0.999536
1305	1.00466
1306	0.997165
1307	1.00021
1308	1.00133
1309	1.00361
1310	1.00182
1311	0.99684
1312	0.996233
1313	0.9959
1314	0.997547
1315	1.00433
1316	0.999451
1317	1.00006
1318	1.00073
1319	0.999128
1320	1.00043
1321	0.998381
1322	1.00247
1323	1.00102
1324	1.00269
1325	1.00037
1326	1.00308
1327	1.00158
1328	0.996356
1329	0.997919
1330	1.00151
1331	0.997571
1332	0.994727
1333	0.996101
1334	0.997674
1335	0.99786
1336	0.992325
1337	1.00065
1338	1.00145
1339	0.999452
1340	1.00294
1341	1.00007
1342	0.997299
1343	0.99984
1344	0.996955
1345	0.998148
1346	0.997339
1347	0.995607
1348	0.998107
1349	0.997104
1350	0.999215
1351	0.999527
1352	0.998672
1353	0.997238
1354	0.998642
1355	0.997886
1356	0.998034
1357	0.99676
1358	0.998469
1359	0.997127
1360	0.999984
1361	0.995787
1362	0.997885
1363	0.997637
1364	0.996993
1365	0.996404
1366	1.00034
1367	0.995944
1368	0.996631
1369	0.996025
1370	0.995794
1371	0.999799
1372	0.995304
1373	0.996853
1374	0.998122
1375	0.998379
1376	0.993461
1377	0.996695
1378	0.994886
1379	0.997047
1380	0.995313
1381	0.993204
1382	0.998185
1383	0.997873
1384	0.994348
1385	0.99702
1386	0.996191
1387	0.996618
1388	1.00047
1389	0.999247
1390	0.997521
1391	0.9988
1392	0.999652
1393	0.996245
1394	0.996446
1395	0.993988
1396	0.999558
1397	0.994491
1398	0.997534
1399	0.994357
1400	0.996613
1401	0.998141
1402	0.996115
1403	0.991462
1404	0.997795
1405	0.994819
1406	0.995195
1407	0.998353
1408	0.994189
1409	0.996662
1410	0.992898
1411	0.995081
1412	0.996681
1413	0.98973
1414	0.994793
1415	0.997013
1416	0.996716
1417	0.994767
1418	0.996705
1419	0.994354
1420	0.992673
1421	0.9924
1422	1.00133
1423	0.997419
1424	0.99771
1425	0.990769
1426	0.994944
1427	0.992518
1428	0.994249
1429	0.994841
1430	0.995466
1431	0.997771
1432	0.994438
1433	0.996161
1434	0.997506
1435	0.994672
1436	0.996731
1437	0.994245
1438	0.995315
1439	0.994632
1440	0.995819
1441	0.993505
1442	0.997873
1443	0.9957
1444	0.994351
1445	0.994251
1446	0.996055
1447	0.995756
1448	0.996616
1449	0.996317
1450	0.99799
1451	0.994575
1452	0.991559
1453	0.994026
1454	0.995096
1455	0.995137
1456	0.995771
1457	0.996312
1458	0.990294
1459	0.998159
1460	0.993912
1461	0.995102
1462	0.998358
1463	0.996873
1464	0.997378
1465	0.995719
1466	0.9946
1467	0.999221
1468	0.994852
1469	0.994032
1470	0.993631
1471	0.991
1472	0.997116
1473	0.993943
1474	0.995959
1475	0.996885
1476	0.992144
1477	0.993682
1478	0.993098
1479	0.99331
1480	0.996431
1481	0.992799
1482	0.995957
1483	0.992415
1484	0.995339
1485	0.995782
1486	0.999287
1487	0.996938
1488	0.992722
1489	0.995434
1490	0.990206
1491	0.992937
1492	0.994411
1493	0.992754
1494	0.995608
1495	0.997681
1496	0.996169
1497	0.993182
1498	0.994451
1499	0.994015
1500	0.996387
1501	0.995242
1502	0.994863
1503	0.996105
1504	0.995056
1505	1.00393
1506	0.997588
1507	0.995687
1508	0.993499
1509	0.994073
1510	0.993523
1511	0.993034
1512	0.997496
1513	0.993297
1514	0.995725
1515	0.998605
1516	0.998282
1517	0.995078
1518	0.994317
1519	0.995643
1520	0.995043
1521	0.999554
1522	0.995537
1523	0.995703
1524	0.994343
1525	0.991938
1526	0.99452
1527	0.997488
1528	0.996546
1529	1.00128
1530	0.994809
1531	0.996998
1532	0.995168
1533	0.996957
1534	0.995846
1535	0.994613
1536	0.99847
1537	0.996927
1538	0.999687
1539	0.997449
1540	0.995994
1541	0.997484
1542	0.996375
1543	0.992909
1544	0.9996
1545	0.993656
1546	0.995287
1547	0.997607
1548	0.995767
1549	0.99832
1550	0.995569
1551	0.997135
1552	1.00086
1553	0.99849
1554	0.997209
1555	0.994725
1556	0.994121
1557	0.999139
1558	0.996384
1559	0.993325
1560	0.995221
1561	0.99722
1562	0.998283
1563	0.999092
1564	0.997689
1565	0.99461
1566	0.992877
1567	0.993743
1568	0.995334
1569	0.993427
1570	0.987654
1571	0.980825
1572	0.979472
1573	0.97612
1574	0.974388
1575	0.971414
1576	0.967
1577	0.967905
1578	0.968501
1579	0.969625
1580	0.963253
1581	0.966069
1582	0.965822
1583	0.959831
1584	0.962396
1585	0.960407
1586	0.96212
1587	0.958098
1588	0.962958
1589	0.96133
1590	0.958516
1591	0.962615
1592	0.961283
1593	0.960263
1594	0.959138
1595	0.956154
1596	0.962125
1597	0.955478
1598	0.956429
1599	0.962297
1600	0.957916
1601	0.956668
1602	0.955948
1603	0.96102
1604	0.959766
1605	0.955165
1606	0.958798
1607	0.953449
1608	0.956322
1609	0.958306
1610	0.955765
1611	0.955994
1612	0.958286
1613	0.960988
1614	0.958432
1615	0.960179
1616	0.961345
1617	0.958455
1618	0.958683
1619	0.95747
1620	0.954941
1621	0.953402
1622	0.959179
1623	0.956978
1624	0.957253
1625	0.956884
1626	0.956929
1627	0.953738
1628	0.955472
1629	0.95267
1630	0.958009
1631	0.955204
1632	0.954434
1633	0.958967
1634	0.956276
1635	0.957426
1636	0.958243
1637	0.957122
1638	0.955368
1639	0.951559
1640	0.957845
1641	0.954686
1642	0.957951
1643	0.956984
1644	0.952356
1645	0.957899
1646	0.960472
1647	0.957163
1648	0.959925
1649	0.955804
1650	0.958744
1651	0.960307
1652	0.962896
1653	0.952813
1654	0.959058
1655	0.956161
1656	0.955534
1657	0.958971
1658	0.957144
1659	0.958666
1660	0.961192
1661	0.958394
1662	0.956615
1663	0.957295
1664	0.960513
1665	0.95968
1666	0.958032
1667	0.958603
1668	0.959764
1669	0.962946
1670	0.962432
1671	0.958739
1672	0.958813
1673	0.961605
1674	0.956038
1675	0.956614
1676	0.956451
1677	0.957382
1678	0.956044
1679	0.956206
1680	0.958766
1681	0.955127
1682	0.958433
1683	0.958285
1684	0.958336
1685	0.959129
1686	0.957847
1687	0.956756
1688	0.955731
1689	0.957928
1690	0.959464
1691	0.95924
1692	0.958159
1693	0.961208
1694	0.96102
1695	0.967114
1696	0.963498
1697	0.967631
1698	0.967239
1699	0.967769
1700	0.974399
1701	0.971584
1702	0.977375
1703	0.975445
1704	0.981193
1705	0.982888
1706	0.98303
1707	0.985387
1708	0.992324
1709	0.992942
1710	0.994342
1711	0.995054
1712	0.995773
1713	0.998303
1714	1.00005
1715	1.0064
1716	1.00427
1717	1.00262
1718	1.00483
1719	1.00543
1720	1.00535
1721	1.00729
1722	1.01017
1723	1.00941
1724	1.01122
1725	1.00925
1726	1.00948
1727	1.01052
1728	1.01234
1729	1.01167
1730	1.00884
1731	1.00951
1732	1.01045
1733	1.0068
1734	1.00783
1735	1.00545
1736	1.00824
1737	1.00798
1738	1.00918
1739	1.00785
1740	1.011
1741	1.0086
1742	1.00882
1743	1.00629
1744	1.00884
1745	1.00876
1746	1.00612
1747	1.00913
1748	1.00868
1749	1.00705
1750	1.00892
1751	1.00745
1752	1.00514
1753	1.00519
1754	1.00714
1755	1.00535
1756	1.0029
1757	1.00446
1758	1.00878
1759	1.00819
1760	1.00392
1761	1.00389
1762	1.00363
1763	1.00374
1764	1.00628
1765	1.00573
1766	1.00819
1767	1.00515
1768	1.00158
1769	0.999895
1770	0.99967
1771	0.996973
1772	1.00237
1773	1.003
1774	0.999562
1775	1.00282
1776	1.00089
1777	1.00335
1778	1.00318
1779	1.00056
1780	1.00206
1781	1.00195
1782	1.00176
1783	1.00114
1784	0.99749
1785	1.00344
1786	1.00115
1787	0.999786
1788	1.00171
1789	1.00292
1790	0.999181
1791	1.00428
1792	1.00199
1793	1.00386
1794	1.00321
1795	1.00178
1796	1.00043
1797	0.997078
1798	1.00198
1799	0.99854
1800	1.00208
1801	1.00019
1802	1.00098
1803	0.996913
1804	1.00049
1805	1.0044
1806	0.993237
1807	1.00071
1808	1.00129
1809	0.996181
1810	1.0018
1811	1.00047
1812	0.997417
1813	0.998524
1814	0.998628
1815	1.00038
1816	1.0008
1817	0.999092
1818	1.00154
1819	1.00024
1820	1.00278
1821	0.997962
1822	0.997543
1823	0.997806
1824	0.998221
1825	1.00179
1826	0.994868
1827	0.995586
1828	0.995653
1829	0.993171
1830	0.9962
1831	0.994181
1832	0.995081
1833	0.996807
1834	0.99899
1835	0.995427
1836	0.999409
1837	0.998515
1838	1.00067
1839	0.999748
1840	0.995966
1841	0.998191
1842	1.00017
1843	0.996038
1844	0.99994
1845	0.998114
1846	0.997486
1847	1.0001
1848	0.998528
1849	0.998968
1850	1.00106
1851	0.998459
1852	0.997464
1853	0.997785
1854	0.996703
1855	0.998097
1856	0.99698
1857	0.999265
1858	0.998009
1859	0.999541
1860	0.998702
1861	0.993311
1862	0.997943
1863	0.996541
1864	0.996424
1865	0.998847
1866	0.997129
1867	0.996197
1868	0.998889
1869	0.998779
1870	0.997942
1871	0.995372
1872	0.996229
1873	0.998122
1874	0.996135
1875	0.99589
1876	0.997192
1877	0.996248
1878	0.992439
1879	1.00007
1880	0.998675
1881	0.996479
1882	1.00019
1883	0.995809
1884	0.995833
1885	0.998978
1886	0.997502
1887	0.999285
1888	0.994649
1889	0.994177
1890	1.00088
1891	0.998607
1892	0.994177
1893	0.99729
1894	0.994596
1895	0.997159
1896	0.997058
1897	0.997563
1898	0.997303
1899	0.996791
1900	0.993335
1901	0.995569
1902	0.99593
1903	0.999348
1904	0.997226
1905	0.997621
1906	0.999442
1907	0.997736
1908	0.994456
1909	0.995672
1910	0.994939
1911	1.00141
1912	0.997234
1913	0.99443
1914	0.995093
1915	0.996233
1916	0.994257
1917	0.996365
1918	0.992147
1919	0.998449
1920	0.995818
1921	0.994267
1922	0.993499
1923	0.995032
1924	0.993867
1925	0.994656
1926	0.996298
1927	0.995775
1928	0.991377
1929	0.995143
1930	0.996799
1931	0.99922
1932	0.992453
1933	0.99386
1934	0.998879
1935	0.997221
1936	0.991537
1937	0.997269
1938	0.992859
1939	0.999024
1940	0.992663
1941	0.997404
1942	0.997049
1943	0.996087
1944	0.993204
1945	0.997923
1946	0.995833
1947	0.993226
1948	0.995075
1949	0.993583
1950	0.99712
1951	0.994813
1952	0.990942
1953	0.998381
1954	0.996177
1955	0.995116
1956	0.996094
1957	0.993011
1958	0.998097
1959	0.997553
1960	0.998231
1961	0.994687
1962	1.00182
1963	0.993959
1964	0.993474
1965	0.99386
1966	0.996845
1967	0.998588
1968	1.00087
1969	0.994621
1970	0.996733
1971	0.998408
1972	0.991638
1973	0.994572
1974	0.995337
1975	0.99291
1976	0.995997
1977	0.99787
1978	0.997108
1979	0.99374
1980	0.992444
1981	0.993835
1982	0.995094
1983	0.999504
1984	0.999867
1985	0.997968
1986	0.999325
1987	0.995027
1988	0.998472
1989	0.992798
1990	0.995328
1991	0.991688
1992	0.996089
1993	0.993734
1994	0.99431
1995	0.991407
1996	0.995728
1997	0.997797
[truncated: 1,144 more rows]

## Sheet: FigS5G
Relative kinase activity
Serine (µM)	WT		Serine (µM)	WT tsr*			MeAsp (µM)	WT		MeAsp (µM)	WT tsr*
0	0.3023		0	0.8028			0	0.4261		0	0.6956
0.1	0.2475		0.1	0.8028			3	0.2674		1	0.4883
0.3	0.2071		0.3	0.7586			10	0.1002		3	0.3503
1	0.1422		1	0.6268			100	0		10	0.1337
3	0.0678		3	0.2526						30	0.0508
10	0.0152		10	0.0756						100	0
30	0.0031		30	0.019
Serine							MeAsp
Fit parameters	WT		Fit parameters	WT tsr*			Fit parameters	WT		Fit parameters	WT tsr*
Kd	0.7 µM		Kd	2.0 µM			Kd	4.3 µM		Kd	2.7 µM
H	0.9		H	1.7			H	1.4		H	1
