# Supplementary material for: Experimental evolution partially restores functionality of bacterial chemotaxis network with reduced number of components
Source: PLoS Genet. 2025 Jul 10;21(7):e1011784. doi: 10.1371/journal.pgen.1011784 (PMC12270135; doi:10.1371/journal.pgen.1011784)
Supplement: S1 File — (ZIP) [file pgen.1011784.s017.zip › Source_Data/Source_data_Fig5.xlsx]

## Sheet: Fig5A
Chemotactic drift (µm/s)
WT(RP437)							R0							R1							R0 tsr*cheB*cheZ*fliI*sspA*					MG1655
0-0		0-100µM MeAsp		0-1mM MeAsp			0-0		0-100µM MeAsp		0-1mM MeAsp			0-0		0-100µM MeAsp		0-1mM MeAsp			0-0		0-1mM MeAsp			0-0		0-100µM MeAsp		0-1mM MeAsp
MEAN	SEM	MEAN	SEM	MEAN	SEM		MEAN	SEM	MEAN	SEM	MEAN	SEM		MEAN	SEM	MEAN	SEM	MEAN	SEM		MEAN	SEM	MEAN	SEM		MEAN	SEM	MEAN	SEM	MEAN	SEM
-0.0242048	0.020992	0.313193	0.0629295	0.592245	0.139857		-0.0337762	0.044219	0.0844954	0.0998827	-0.0814102	0.0720892		-0.0481748	0.039377	0.500036	0.0325347	0.938131	0.150611		-0.10328	0.116259	0.663396	0.152035		0.0277457	0.0578612	2.57777	0.130184	2.88893	0.342274

## Sheet: Fig5B
Chemotaxis bias
WT(RP437)							R0							R1							R0 tsr*cheB*cheZ*fliI*sspA*					MG1655
0-0		0-100µM MeAsp		0-1mM MeAsp			0-0		0-100µM MeAsp		0-1mM MeAsp			0-0		0-100µM MeAsp		0-1mM MeAsp			0-0		0-1mM MeAsp			0-0		0-100µM MeAsp		0-1mM MeAsp
MEAN	SEM	MEAN	SEM	MEAN	SEM		MEAN	SEM	MEAN	SEM	MEAN	SEM		MEAN	SEM	MEAN	SEM	MEAN	SEM		MEAN	SEM	MEAN	SEM		MEAN	SEM	MEAN	SEM	MEAN	SEM
-0.00162113	0.00141492	0.022088	0.00456708	0.0411181	0.00926758		-0.00237918	0.00346136	0.00618696	0.00769111	-0.0056058	0.00548145		-0.0022885	0.00188222	0.0222965	0.00153843	0.0396339	0.0066346		-0.00477104	0.00533053	0.0275784	0.00585941		0.00168428	0.00296435	0.122476	0.00397657	0.144365	0.0125705

## Sheet: Fig5C
WT (RP437)									R0									R1									R0 tsr*cheB*cheZ*fliI*sspA*									MG1655
0-0 MeAsp				0-1mM MeAsp					0-0 MeAsp				0-1mM MeAsp					0-0 MeAsp				0-1mM MeAsp					0-0 MeAsp				0-1mM MeAsp					0-0 MeAsp				0-1mM MeAsp
up		down		up		down			up		down		up		down			up		down		up		down			up		down		up		down			up		down		up		down
bin	probability	bin	probability	bin	probability	bin	probability		bin	probability	bin	probability	bin	probability	bin	probability		bin	probability	bin	probability	bin	probability	bin	probability		bin	probability	bin	probability	bin	probability	bin	probability		bin	probability	bin	probability	bin	probability	bin	probability
0.125	0.397118	0.125	0.396026	0.125	0.383382	0.125	0.404221		0.125	0.441198	0.125	0.428311	0.125	0.379964	0.125	0.394553		0.125	0.491396	0.125	0.477744	0.125	0.262623	0.125	0.284837		0.125	0.467433	0.125	0.46317	0.125	0.266408	0.125	0.272585		0.125	0.376144	0.125	0.377847	0.125	0.325472	0.125	0.357372
0.375	0.245384	0.375	0.244699	0.375	0.240436	0.375	0.249926		0.375	0.251849	0.375	0.251368	0.375	0.262659	0.375	0.243283		0.375	0.306065	0.375	0.319596	0.375	0.210969	0.375	0.220074		0.375	0.306394	0.375	0.307459	0.375	0.213953	0.375	0.218433		0.375	0.248788	0.375	0.246583	0.375	0.209824	0.375	0.253917
0.625	0.11599	0.625	0.1189	0.625	0.113906	0.625	0.119452		0.625	0.119453	0.625	0.131339	0.625	0.128597	0.625	0.108944		0.625	0.119417	0.625	0.120898	0.625	0.154962	0.625	0.157459		0.625	0.119492	0.625	0.122028	0.625	0.131525	0.625	0.14163		0.625	0.135703	0.625	0.134396	0.625	0.130124	0.625	0.148682
0.875	0.0615967	0.875	0.0624626	0.875	0.060241	0.875	0.0589602		0.875	0.0528846	0.875	0.055819	0.875	0.0535519	0.875	0.062201		0.875	0.0372355	0.875	0.0407393	0.875	0.0835752	0.875	0.0896255		0.875	0.0484914	0.875	0.0463869	0.875	0.0816537	0.875	0.0760219		0.875	0.0732364	0.875	0.0763098	0.875	0.0699414	0.875	0.082443
1.125	0.0467788	1.125	0.0433283	1.125	0.0464647	1.125	0.0439854		1.125	0.0380917	1.125	0.0331996	1.125	0.0433515	1.125	0.041958		1.125	0.0204043	1.125	0.0203697	1.125	0.0536854	1.125	0.0589319		1.125	0.0234674	1.125	0.0247086	1.125	0.0718346	1.125	0.0674304		1.125	0.053581	1.125	0.0526765	1.125	0.0609954	1.125	0.0591168
1.375	0.0298637	1.375	0.0285635	1.375	0.0318245	1.375	0.0284669		1.375	0.0151627	1.375	0.0200657	1.375	0.0240437	1.375	0.027604		1.375	0.0102492	1.375	0.00782724	1.375	0.0417876	1.375	0.043892		1.375	0.0123324	1.375	0.0130536	1.375	0.0465116	1.375	0.0505077		1.375	0.0304254	1.375	0.0298975	1.375	0.0411516	1.375	0.037037
1.625	0.0213377	1.625	0.0221241	1.625	0.0262564	1.625	0.020856		1.625	0.012574	1.625	0.0120394	1.625	0.0236794	1.625	0.0161943		1.625	0.00564175	1.625	0.00452659	1.625	0.0351132	1.625	0.0316145		1.625	0.00897989	1.625	0.00885781	1.625	0.0392765	1.625	0.0374902		1.625	0.0242326	1.625	0.0222096	1.625	0.0299284	1.625	0.0236823
1.875	0.0167328	1.875	0.0162366	1.875	0.0181923	1.875	0.0149748		1.875	0.00813609	1.875	0.00656695	1.875	0.0127505	1.875	0.013986		1.875	0.00319699	1.875	0.00264051	1.875	0.0243761	1.875	0.0187231		1.875	0.00359195	1.875	0.00384615	1.875	0.0250646	1.875	0.0255142		1.875	0.0123856	1.875	0.0150911	1.875	0.0206571	1.875	0.0129986
2.125	0.0135868	2.125	0.0129249	2.125	0.0139682	2.125	0.0106751		2.125	0.00554734	2.125	0.0109449	2.125	0.00801457	2.125	0.013618		2.125	0.00216267	2.125	0.00122595	2.125	0.0226349	2.125	0.0168815		2.125	0.00287356	2.125	0.00291375	2.125	0.021447	2.125	0.0229107		2.125	0.0115778	2.125	0.0113895	2.125	0.0227716	2.125	0.00694444
2.375	0.00920987	2.375	0.0103491	2.375	0.0104162	2.375	0.0077098		2.375	0.00702663	2.375	0.00510762	2.375	0.00546448	2.375	0.0103055		2.375	0.00150447	2.375	0.00103734	2.375	0.0159605	2.375	0.0113567		2.375	0.0022749	2.375	0.00221445	2.375	0.0180879	2.375	0.016402		2.375	0.0083468	2.375	0.00683371	2.375	0.0162655	2.375	0.00480769
2.625	0.00770528	2.625	0.00832528	2.625	0.00748812	2.625	0.00642483		2.625	0.0033284	2.625	0.00583729	2.625	0.00765027	2.625	0.00993743		2.625	0.000658204	2.625	0.00094304	2.625	0.0168311	2.625	0.0110497		2.625	0.00131705	2.625	0.00174825	2.625	0.0157623	2.625	0.0158813		2.625	0.00700054	2.625	0.00768793	2.625	0.0107352	2.625	0.00391738
2.875	0.00569917	2.875	0.00561152	2.875	0.00739212	2.875	0.00563408		2.875	0.00554734	2.875	0.00474279	2.875	0.00582878	2.875	0.00588885		2.875	0.000470146	2.875	0.00047152	2.875	0.0118979	2.875	0.0092081		2.875	0.000359195	2.875	0.00128205	2.875	0.0113695	2.875	0.00911221		2.875	0.00403877	2.875	0.0059795	2.875	0.0117111	2.875	0.00231481
3.125	0.00460493	3.125	0.00446162	3.125	0.0063841	3.125	0.00479391		3.125	0.00628698	3.125	0.00474279	3.125	0.00473588	3.125	0.00515274		3.125	0.000376117	3.125	0.000282912	3.125	0.0110273	3.125	0.00859423		3.125	0.000718391	3.125	0.000699301	3.125	0.00852713	3.125	0.00989326		3.125	0.00161551	3.125	0.00455581	3.125	0.0071568	3.125	0.00195869
3.375	0.00437697	3.375	0.00390966	3.375	0.00460807	3.375	0.00370663		3.375	0.00147929	3.375	0.0036483	3.375	0.00218579	3.375	0.00552079		3.375	0.000376117	3.375	0.00047152	3.375	0.00725479	3.375	0.00460405		3.375	0.000119732	3.375	0.00011655	3.375	0.00801034	3.375	0.00520698		3.375	0.00242326	3.375	0.00142369	3.375	0.00650618	3.375	0.000890313
3.625	0.00314594	3.625	0.00326572	3.625	0.00441607	3.625	0.00311357		3.625	0.00443787	3.625	0.00474279	3.625	0.00255009	3.625	0.00478469		3.625	0	3.625	0.000282912	3.625	0.00986651	3.625	0.00644567		3.625	0.000359195	3.625	0.00034965	3.625	0.00361757	3.625	0.00468628		3.625	0.00269251	3.625	0.00199317	3.625	0.00455433	3.625	0.000534188
3.875	0.00269001	3.875	0.00298974	3.875	0.00364806	3.875	0.00242167		3.875	0.00406805	3.875	0.00218898	3.875	0.00437158	3.875	0.00147221		3.875	0	3.875	9.4304e-05	3.875	0.00580383	3.875	0.00521793		3.875	0.000359195	3.875	0.00034965	3.875	0.00335917	3.875	0.00416558		3.875	0.00296177	3.875	0.00113895	3.875	0.00341574	3.875	0.000712251
4.125	0.00196052	4.125	0.00220781	4.125	0.00268804	4.125	0.00182861		4.125	0.00221893	4.125	0.00255381	4.125	0.00255009	4.125	0.00404858		4.125	0.000188058	4.125	9.4304e-05	4.125	0.00580383	4.125	0.0058318		4.125	0.000359195	4.125	0.0002331	4.125	0.00439276	4.125	0.00312419		4.125	0.00107701	4.125	0.000569476	4.125	0.00341574	4.125	0.000356125
4.375	0.00182374	4.375	0.00197783	4.375	0.00244804	4.375	0.00108728		4.375	0.00184911	4.375	0.00328347	4.375	0.00218579	4.375	0.00294442		4.375	9.40291e-05	4.375	0.000188608	4.375	0.00232153	4.375	0.00214856		4.375	0.000119732	4.375	0.0002331	4.375	0.00620155	4.375	0.00234314		4.375	0.00134626	4.375	0.000569476	4.375	0.00309044	4.375	0.000356125
4.625	0.0014134	4.625	0.00174785	4.625	0.00148802	4.625	0.00187803		4.625	0.0033284	4.625	0.00145932	4.625	0.00510018	4.625	0.00257637		4.625	9.40291e-05	4.625	0	4.625	0.00290192	4.625	0.0033763		4.625	0.000119732	4.625	0.00011655	4.625	0.00413437	4.625	0.00312419		4.625	0.000538503	4.625	0.000854214	4.625	0.00243982	4.625	0.000712251
4.875	0.00118543	4.875	0.000919921	4.875	0.00120002	4.875	0.00123554		4.875	0.00184911	4.875	0.00145932	4.875	0.00327869	4.875	0.00257637		4.875	0.000188058	4.875	0	4.875	0.00290192	4.875	0.00184162		4.875	0	4.875	0	4.875	0.00129199	4.875	0.00286384		4.875	0.000269251	4.875	0	4.875	0.00227716	4.875	0.000534188
5.125	0.000866275	5.125	0.00101191	5.125	0.00177603	5.125	0.00084017		5.125	0.00147929	5.125	0.00145932	5.125	0.0010929	5.125	0.00184026		5.125	0.000188058	5.125	0.000188608	5.125	0.00203134	5.125	0.00092081		5.125	0	5.125	0	5.125	0.00413437	5.125	0.0010414		5.125	0	5.125	0.000284738	5.125	0.00195185	5.125	0.000356125
5.375	0.00100305	5.375	0.00105791	5.375	0.00192003	5.375	0.00103786		5.375	0.00147929	5.375	0.00145932	5.375	0.0010929	5.375	0.00294442		5.375	0	5.375	9.4304e-05	5.375	0.00232153	5.375	0.00122775		5.375	0.000119732	5.375	0	5.375	0.00232558	5.375	0.0010414		5.375	0.000269251	5.375	0	5.375	0.00146389	5.375	0
5.625	0.00104865	5.625	0.000781933	5.625	0.00124802	5.625	0.000939014		5.625	0.00110947	5.625	0.00036483	5.625	0.000364299	5.625	0.00184026		5.625	0	5.625	0	5.625	0.00174115	5.625	0.00153468		5.625	0.000119732	5.625	0	5.625	0.00129199	5.625	0.00182244		5.625	0	5.625	0.000569476	5.625	0.00130124	5.625	0.000178063
5.875	0.000547121	5.875	0.000919921	5.875	0.000912015	5.875	0.000889592		5.875	0.00110947	5.875	0.00109449	5.875	0.0010929	5.875	0.00184026		5.875	0	5.875	0	5.875	0.00203134	5.875	0.00122775		5.875	0.000239464	5.875	0	5.875	0.00155039	5.875	0.0010414		5.875	0.000807754	5.875	0.000284738	5.875	0.00146389	5.875	0
6.125	0.000410341	6.125	0.000919921	6.125	0.00134402	6.125	0.000691905		6.125	0.00184911	6.125	0	6.125	0.00291439	6.125	0.00110416		6.125	0	6.125	0	6.125	0.000580383	6.125	0.000306937		6.125	0.000119732	6.125	0	6.125	0.00155039	6.125	0.0010414		6.125	0.000269251	6.125	0.000284738	6.125	0.00130124	6.125	0
6.375	0.000683901	6.375	0.000275976	6.375	0.00062401	6.375	0.000642483		6.375	0.000369822	6.375	0	6.375	0.00218579	6.375	0.000368053		6.375	0	6.375	9.4304e-05	6.375	0.000870575	6.375	0.000613874		6.375	0	6.375	0.00011655	6.375	0.00103359	6.375	0.000781047		6.375	0.000269251	6.375	0.000284738	6.375	0.0017892	6.375	0
6.625	0.000775088	6.625	0.000413964	6.625	0.000768012	6.625	0.000593061		6.625	0.000369822	6.625	0.00036483	6.625	0.0010929	6.625	0.00147221		6.625	0	6.625	0.000188608	6.625	0.00203134	6.625	0		6.625	0	6.625	0	6.625	0.000775194	6.625	0.000520698				6.625	0.000284738	6.625	0.000650618	6.625	0
6.875	0.00013678	6.875	0.000321972	6.875	0.000384006	6.875	0.000296531		6.875	0.000739645	6.875	0.00109449	6.875	0.000728597	6.875	0.000736106		6.875	0			6.875	0.000580383	6.875	0.000306937		6.875	0	6.875	0	6.875	0.000516796	6.875	0.000260349						6.875	0.00130124	6.875	0
7.125	0.000319154	7.125	0.000505956	7.125	0.000576009	7.125	0.000395374		7.125	0.000369822	7.125	0	7.125	0.00182149	7.125	0.000368053		7.125	0			7.125	0.000870575	7.125	0.000306937		7.125	0.000119732	7.125	0	7.125	0.000258398	7.125	0.000520698						7.125	0.000650618	7.125	0
7.375	0.000319154	7.375	0.000367968	7.375	0.000576009	7.375	0.000543639		7.375	0.000369822	7.375	0.00036483	7.375	0.00182149	7.375	0.00110416		7.375	0			7.375	0.000290192	7.375	0.000306937		7.375	0	7.375	0	7.375	0.000516796	7.375	0						7.375	0.000325309	7.375	0
7.625	0.000227967	7.625	0.000413964	7.625	0.000528008	7.625	0.000296531		7.625	0.000369822	7.625	0.000729661	7.625	0.0010929	7.625	0.00147221		7.625	9.40291e-05			7.625	0.000290192	7.625	0		7.625	0	7.625	0	7.625	0.000258398	7.625	0.000260349						7.625	0.000487964	7.625	0
7.875	0.00013678	7.875	0.000137988	7.875	0.000384006	7.875	0.000148265		7.875	0.000369822	7.875	0	7.875	0.000364299	7.875	0						7.875	0.000290192	7.875	0		7.875	0.000119732	7.875	0	7.875	0.000516796	7.875	0						7.875	0.000162655	7.875	0
8.125	0.00013678	8.125	0.000321972	8.125	0.000240004	8.125	4.94218e-05		8.125	0.000369822	8.125	0.00036483	8.125	0.000364299	8.125	0.000368053						8.125	0.000870575	8.125	0.000306937				8.125	0	8.125	0.000775194	8.125	0						8.125	0	8.125	0
8.375	9.11868e-05	8.375	0.000183984	8.375	0.000192003	8.375	0.000247109		8.375	0.000369822	8.375	0.00036483	8.375	0	8.375	0.000736106						8.375	0	8.375	0.000306937				8.375	0	8.375	0.000258398	8.375	0.000260349						8.375	0.000813273	8.375	0
8.625	9.11868e-05	8.625	0.000183984	8.625	0.000144002	8.625	9.88435e-05		8.625	0.000739645	8.625	0	8.625	0	8.625	0.000736106						8.625	0.000290192	8.625	0				8.625	0	8.625	0.000258398	8.625	0						8.625	0.000325309	8.625	0
8.875	9.11868e-05	8.875	9.19921e-05	8.875	0.000192003	8.875	0.000148265		8.875	0.000369822	8.875	0.00145932	8.875	0	8.875	0.000368053						8.875	0	8.875	0.000306937				8.875	0.00011655	8.875	0	8.875	0.000520698						8.875	0.000325309	8.875	0
9.125	4.55934e-05	9.125	0.000183984	9.125	0.000144002	9.125	9.88435e-05		9.125	0	9.125	0	9.125	0.000364299	9.125	0.000736106						9.125	0	9.125	0						9.125	0.000258398	9.125	0						9.125	0.000325309	9.125	0
9.375	0.00013678	9.375	4.5996e-05	9.375	4.80008e-05	9.375	4.94218e-05		9.375	0.000369822	9.375	0	9.375	0	9.375	0.00147221						9.375	0.000290192	9.375	0						9.375	0.000258398	9.375	0						9.375	0.000487964	9.375	0
9.625	0.000227967	9.625	4.5996e-05	9.625	0.000144002	9.625	4.94218e-05		9.625	0.000369822	9.625	0	9.625	0.000364299	9.625	0.000368053						9.625	0	9.625	0						9.625	0	9.625	0.000260349						9.625	0.000162655	9.625	0
9.875	4.55934e-05	9.875	0	9.875	0.000192003	9.875	4.94218e-05		9.875	0.000739645	9.875	0.00036483	9.875	0.000364299	9.875	0						9.875	0.000290192	9.875	0						9.875	0.000258398	9.875	0.000520698						9.875	0.000162655	9.875	0
10.125	9.11868e-05	10.125	0.000137988	10.125	0.000192003	10.125	4.94218e-05		10.125	0	10.125	0	10.125	0	10.125	0						10.125	0	10.125	0.000306937						10.125	0	10.125	0						10.125	0.000325309	10.125	0
10.375	0	10.375	9.19921e-05	10.375	0	10.375	4.94218e-05		10.375	0	10.375	0.00036483	10.375	0	10.375	0						10.375	0	10.375	0						10.375	0	10.375	0						10.375	0.000162655	10.375	0
10.625	9.11868e-05	10.625	0	10.625	0	10.625	0.000148265		10.625	0	10.625	0	10.625	0	10.625	0.000368053						10.625	0.000290192	10.625	0						10.625	0.000258398	10.625	0						10.625	0.000325309	10.625	0
10.875	0	10.875	4.5996e-05	10.875	4.80008e-05	10.875	0		10.875	0	10.875	0	10.875	0	10.875	0.000368053						10.875	0.000580383	10.875	0						10.875	0	10.875	0						10.875	0	10.875	0
11.125	4.55934e-05	11.125	4.5996e-05	11.125	4.80008e-05	11.125	4.94218e-05		11.125	0	11.125	0.00036483	11.125	0	11.125	0						11.125	0.000290192	11.125	0						11.125	0	11.125	0						11.125	0	11.125	0
11.375	4.55934e-05	11.375	4.5996e-05	11.375	4.80008e-05	11.375	4.94218e-05		11.375	0.000369822	11.375	0	11.375	0	11.375	0						11.375	0	11.375	0						11.375	0.000258398	11.375	0.000520698						11.375	0.000162655	11.375	0
11.625	9.11868e-05	11.625	4.5996e-05	11.625	4.80008e-05	11.625	0				11.625	0	11.625	0	11.625	0.000736106						11.625	0.000290192	11.625	0.000306937						11.625	0	11.625	0						11.625	0.000162655	11.625	0
11.875	0	11.875	0	11.875	9.60015e-05	11.875	0				11.875	0	11.875	0	11.875	0						11.875	0								11.875	0	11.875	0						11.875	0.000325309	11.875	0
12.125	0	12.125	0	12.125	0.000144002	12.125	0				12.125	0	12.125	0	12.125	0						12.125	0								12.125	0	12.125	0						12.125	0	12.125	0
12.375	0	12.375	0	12.375	0	12.375	9.88435e-05				12.375	0	12.375	0	12.375	0						12.375	0								12.375	0.000258398	12.375	0						12.375	0	12.375	0
12.625	0	12.625	0.000137988	12.625	0	12.625	0				12.625	0	12.625	0.000364299	12.625	0						12.625	0										12.625	0						12.625	0.000162655	12.625	0
12.875	4.55934e-05	12.875	0	12.875	4.80008e-05	12.875	0				12.875	0			12.875	0						12.875	0										12.875	0						12.875	0	12.875	0
13.125	0	13.125	0.000137988	13.125	0	13.125	0				13.125	0.00036483			13.125	0.000368053						13.125	0										13.125	0						13.125	0.000162655	13.125	0.000178063
13.375	4.55934e-05	13.375	0	13.375	0	13.375	4.94218e-05								13.375	0						13.375	0										13.375	0						13.375	0
		13.625	4.5996e-05	13.625	0	13.625	0								13.625	0						13.625	0										13.625	0						13.625	0
		13.875	4.5996e-05	13.875	0	13.875	0								13.875	0						13.875	0										13.875	0						13.875	0
				14.125	4.80008e-05	14.125	0								14.125	0						14.125	0										14.125	0						14.125	0
				14.375	0	14.375	0								14.375	0						14.375	0										14.375	0.000260349						14.375	0.000162655
				14.625	0	14.625	0								14.625	0						14.625	0.000290192																	14.625	0
				14.875	0	14.875	0								14.875	0						14.875	0																	14.875	0
				15.125	0	15.125	0								15.125	0						15.125	0																	15.125	0
				15.375	0	15.375	0								15.375	0.000368053						15.375	0.000290192																	15.375	0
				15.625	0	15.625	4.94218e-05								15.625	0																								15.625	0
				15.875	0										15.875	0																								15.875	0.000162655
				16.125	0										16.125	0
				16.375	0										16.375	0
				16.625	0										16.625	0
				16.875	4.80008e-05										16.875	0
				17.125	0										17.125	0
				17.375	4.80008e-05										17.375	0
															17.625	0
															17.875	0
															18.125	0
															18.375	0
															18.625	0
															18.875	0
															19.125	0
															19.375	0.000368053

## Sheet: Fig5D
Run duration (s)
WT (RP437)									R0									R1									R0 tsr*cheB*cheZ*fliI*sspA*									MG1655
0-0				0-1mM MeAsp					0-0				0-1mM MeAsp					0-0				0-1mM MeAsp					0-0				0-1mM MeAsp					0-0				0-1mM MeAsp
down		up		down		up			down		up		down		up			down		up		down		up			down		up		down		up			down		up		down		up
MEAN	SEM	MEAN	SEM	MEAN	SEM	MEAN	SEM		MEAN	SEM	MEAN	SEM	MEAN	SEM	MEAN	SEM		MEAN	SEM	MEAN	SEM	MEAN	SEM	MEAN	SEM		MEAN	SEM	MEAN	SEM	MEAN	SEM	MEAN	SEM		MEAN	SEM	MEAN	SEM	MEAN	SEM	MEAN	SEM
0.660713	0.0159601	0.664719	0.0143717	0.667476	0.0070401	0.72701	0.0124991		0.577947	0.0158787	0.586268	0.0178434	0.653688	0.0483652	0.622698	0.0326529		0.3767	0.0121958	0.37738	0.0118211	0.849769	0.0462694	0.937773	0.0533073		0.405929	0.0314262	0.402263	0.0281749	0.921702	0.0881966	1.00437	0.10552		0.598924	0.028187	0.597383	0.024822	0.511264	0.0199153	0.820041	0.0296063
