# Supplementary material for: Experimental evolution partially restores functionality of bacterial chemotaxis network with reduced number of components
Source: PLoS Genet. 2025 Jul 10;21(7):e1011784. doi: 10.1371/journal.pgen.1011784 (PMC12270135; doi:10.1371/journal.pgen.1011784)
Supplement: S1 File — (ZIP) [file pgen.1011784.s017.zip › Source_Data/Source_data_FigS2.xlsx]

## Sheet: FigS2
Strain	Spreading in TBSA
	MEAN	SEM
R0	0.07501	0.01205
R5	0.47588	0.01706
R6	0.27193	0.0031
R7	0.27851	0.01085
R8	0.29825	0.0062
