# Supplementary material for: Experimental evolution partially restores functionality of bacterial chemotaxis network with reduced number of components
Source: PLoS Genet. 2025 Jul 10;21(7):e1011784. doi: 10.1371/journal.pgen.1011784 (PMC12270135; doi:10.1371/journal.pgen.1011784)
Supplement: S1 File — (ZIP) [file pgen.1011784.s017.zip › Source_Data/Source_data_FigS3.xlsx]

## Sheet: FigS3
Strain	Normalized growth rate
	MEAN	SEM
wt	1	0.0153
R0	0.9936	0.0181
R1	0.6737	0.0834
R2	0.5593	0.0127
R3	0.8008	0.0381
R4	0.5975	0.0336
B0	0.9544	0.033
B1	0.661	0.0254
B2	0.8847	0.0044
B3	0.8008	0.022
B4	0.5212	0.0127
Z0	1.0244	0.0267
Z1	0.5339	0.022
Z2	0.9343	0.0291
Z3	0.9229	0.0425
Z4	0.928	0.0458
