# Supplementary material for: Experimental evolution partially restores functionality of bacterial chemotaxis network with reduced number of components
Source: PLoS Genet. 2025 Jul 10;21(7):e1011784. doi: 10.1371/journal.pgen.1011784 (PMC12270135; doi:10.1371/journal.pgen.1011784)
Supplement: S1 File — (ZIP) [file pgen.1011784.s017.zip › Source_Data/Source_data_Fig4.xlsx]

## Sheet: Fig4B
Strain	Spreading bias
	MEAN	SEM
wt	1.4912	0.0507
R0	0.9765	0.0479
R1	1.2026	0.0377
R3	1.0202	0.0352
R4	1.3874	0.0258
R5	1.4728	0.0145

## Sheet: Fig4C
	Cell accumulation
	wt		R0		R1		R4		R5
Time (min)	MEAN	SEM	MEAN	SEM	MEAN	SEM	MEAN	SEM	MEAN	SEM
0	1	0	1	0	1	0	1	0	1	0
10	1.75997	0.17179	0.71795	0.03019	1.51723	0.04045	1.70953	0.0658	1.16359	0.04294
20	3.23464	0.57979	0.5655	0.03766	2.19001	0.10686	2.53287	0.14616	1.70468	0.18017
30	6.66315	1.13304	0.49561	0.04946	2.88878	0.1963	3.30163	0.21278	2.46677	0.40585
40	9.77434	1.66579	0.48857	0.0627	3.53592	0.29915	3.98604	0.30595	3.25304	0.60555
50	11.0805	1.95278	0.51759	0.06263	4.14545	0.39751	4.53915	0.35808	3.97152	0.70619
60	11.9372	1.88947	0.57944	0.06312	4.69579	0.48487	5.01666	0.40912	4.57928	0.8054
70	14.0276	2.06654	0.64607	0.06996	5.2427	0.56928	5.42698	0.455	5.22803	0.87951
80	15.8871	2.16311	0.7566	0.08071	5.70428	0.65982	5.7762	0.49907	5.76875	0.91366
90	17.4894	2.26494	0.86994	0.08895	6.14166	0.72949	6.1131	0.51381	6.33443	0.93601
100	18.7042	2.3457	0.97449	0.09932	6.51693	0.78258	6.39535	0.55871	6.80014	0.98266
110	19.7898	2.48129	1.10704	0.12245	6.85345	0.83754	6.62141	0.55957	7.19649	0.97943
120	20.6593	2.51078	1.2013	0.13037	7.1744	0.89029	6.86739	0.58541	7.62971	0.98652
130	21.5967	2.52797	1.30121	0.1416	7.47177	0.93956	7.11153	0.58738	8.06777	1.0124
140	22.3763	2.51782	1.40326	0.19076	7.72678	0.97421	7.38233	0.62038	8.44759	1.01037
150	23.38	2.54096	1.50651	0.22758	8.01275	1.01109	7.58113	0.62251	8.82603	1.02878
160	24.0224	2.54404	1.58365	0.24966	8.28924	1.05556	7.84031	0.65527	9.24972	1.06438
170	24.732	2.5817	1.64054	0.27941	8.52429	1.08754	8.13668	0.68631	9.6959	1.12071
180	25.2827	2.59113	1.71612	0.25733	8.7754	1.13531	8.39774	0.67901	10.1308	1.15238
